# Supplementary material for: Validation of ART Calculator for Predicting the Number of Metaphase II Oocytes Required for Obtaining at Least One Euploid Blastocyst for Transfer in Couples Undergoing in vitro Fertilization/Intracytoplasmic Sperm Injection
Source: Front Endocrinol (Lausanne). 2020 Jan 24;10:917. doi: 10.3389/fendo.2019.00917 (PMC6992582; doi:10.3389/fendo.2019.00917)
Supplement: Supplementary Table 8 — Raw data. [file Table_8.xlsx]

## Sheet: allcountry2
ageFemale	ageMale	gonadotropinDose	bmiFemale	bmiMale	amh	afc	fshBasal	spermCount	spermMotility	spermMorphology	dfi	collectedOocytes	miiOocytes	pnZygotes	biopsiedBlastocysts	euploidBlastocysts	aneuploidBlastocysts	mosaicBlastocysts	patient	osType	gonadotropins	infertilityFactor	femaleInfertility	porAssociated	maleFactorAssociated	azoospermia	testicularSperm	ejaculatedSperm	spermSource	spermStatus	oocyteStatus	inseminationType
45	46	4500	23.1992		2.5	12	4.5					11	8	6	1	0	1	0	997	1	1	3	9	2	2	1	1	3	1	2	2	1
42	53	3300	22.8594	23.8867	0.199982	7	6.19922	10	70	4	7	5	4	4	2	0	2	0	1094	1	1	1	10	1	1	1	1	2	1	1	1	1
43	53	3300	22.8594	23.8867	0.199982		6.19922	10	70	4	7	3	3	1	0	0	0	0	1094	1	1	1	10	1	1	1	1	2	1	1	1	1
40	40	4500	23.1367	26.2969	3.55957	14	9.29883	40.5	65	3	26	17	15	9	4	2	2	0	1184	1	1	3	9	2	1	1	1	2	1	1	1	1
38	41	4500	31.1992	25.457	0.0799866	4	6.89941	2	74	4	4	6	4	3	1	0	1	0	1652	1	1	1	10	1	1	1	1	2	1	1	1	1
38	41	4500	31.1992	25.457	0.859985	4	6.89941	2	74	4	4	6	4	2	2	1	1	0	1652	1	1	1	10	1	1	1	1	2	1	1	1	1
38	42	4500	30.8164	25.457	0.859985	3	6.89941	2	74	4	4	1	1	1	0	0	0	0	1652	1	1	1	10	1	1	1	1	2	1	1	1	1
38	42	4500	31.207	25.457	0.859985	3	6.89941	2	74	4	4	3	1	1	0	0	0	0	1652	1	1	1	10	1	1	1	1	2	1	1	1	1
42	47	4000	18.5586		0.809937	3	7.97949					2	2	1	0	0	0	0	2048	1	1	1	10	1	2	1	1	3	1	2	1	1
42	47	4000	19.4883		0.809937	4	7.97949					6	4	3	2	0	2	0	2048	1	1	1	10	1	2	1	1	3	1	2	1	1
46	44	4500	21.0469	20.2773	0.669922	4	6.85938	46	78	1		6	3	2	1	0	1	0	2109	1	1	1	10	1	1	1	1	2	1	1	1	1
46	44	4500	18.2891	20.2773	0.669922	4	6.85938	46	78	1		4	4	3	1	0	1	0	2109	1	1	1	10	1	1	1	1	2	1	1	1	1
46	44	4500	19.0469	20.2773	0.119995	3	6.85938	46	78	1		2	2	2	0	0	0	0	2109	1	1	1	10	1	1	1	1	2	1	1	1	1
33	42	2200	16.1562		1.21997	8	4.59961					15	7	6	2	0	2	0	2580	1	1	3	9	2	2	1	1	3	1	2	1	1
34	42	3600	18.3672		1.21997	12	4.59961					25	17	10	5	5	0	0	2580	1	1	3	9	2	2	1	1	3	1	2	1	1
40	43	1350	22.0273	25.8789	6.80957	11	8.0293	0				25	12	7	5	2	3	0	2613	1	1	1	8	2	2	3	5	4	2	1	1	1
39	37	525	22.7695	28.7266	0.559937	4	9.69922	74	81	5	11	4	4	4	1	1	0	0	2777	2	2	2	4	1	2	1	1	1	1	2	1	1
39	37	525	23.1367	28.7266	0.559937	4	9.69922	74	81	5	11	4	2	2	2	1	1	0	2777	2	2	2	4	1	2	1	1	1	1	1	1	1
39	37	525	23.1367	28.7266	0.559937	4	9.69922	74	81	5	11	4	4	4	3	1	2	1	2777	2	2	2	4	1	2	1	1	1	1	1	1	1
39	37	525	23.1367	28.7266	0.559937	4	9.69922	74	81	5	11	4	3	2	0	0	0	0	2777	2	2	2	4	1	2	1	1	1	1	1	1	1
40	56	450	27.3398	23.25	0.169983	2	12.5996	19	69	4	25	2	2	2	2	1	1	0	3081	2	2	2	10	1	2	1	1	1	1	1	1	1
41	57	450	27.3398	23.25	0.169983	2	12.5996	19	69	4	25	3	3	2	1	0	1	0	3081	2	2	2	10	1	2	1	1	1	1	1	1	1
41	57	450	27.3398	23.25	0.169983	2	12.5996	19	69	4	25	1	1	1	1	0	1	0	3081	2	2	2	10	1	2	1	1	1	1	1	1	1
40	39	0	26.6367			3		19.0781	60	5		2	1	1	0	0	0	0	3181	2	3	2	10	1	2	1	1	1	1	1	1	1
28	37	2025	26.9883	32.1875	3.17969	18	7.25	0				26	20	14	9	7	2	0	3292	1	2	3	9	2	1	3	1	4	3	2	1	1
39	43	4000	26.5664	27.7695	4.42969	10	5.39941	0.00999832	8	0		11	6	3	2	0	2	0	3348	1	1	1	6	2	1	1	1	2	1	1	1	1
35	32	4500	21.2969		2.09961	7		2.51953	49	3	27	8	7	6	5	2	3	1	3443	1	1	3	9	2	1	1	5	2	2	1	1	1
44	42	4500	32.4062	41.0938	0.379944	5	8.60938	6.19922	51	1	20	4	4	4	2	1	1	0	3457	1	1	1	10	1	1	1	1	2	1	1	1	1
44	42	4500	32.4062	41.0938	0.379944	5	8.60938	6.19922	51	1	20	1	1	1	1	0	1	0	3457	1	1	1	10	1	1	1	1	2	1	1	1	1
36	37	4500	23.25		0.48999	3	6.58984	75	65	8	10	3	2	1	1	1	0	0	3539	1	1	2	12	1	2	1	1	1	1	1	1	1
36	37	4500	23.1367		0.48999	5	6.58984	75	65	8	10	3	3	3	2	2	0	0	3539	1	1	2	12	1	2	1	1	1	1	1	1	1
40	41	4500	25.3867	24.4883	0.809937	5	5.23926	19	65	0	28	9	9	7	5	1	4	1	3557	1	1	1	11	1	1	1	5	2	2	1	1	1
40	41	4500	24.7266	24.4883	0.809937	8	5.23926	19	65	0	28	8	8	6	3	1	2	0	3557	1	1	1	11	1	1	1	5	2	2	2	1	1
40	44	4500	23.0469	25.6875	0.919922	6	7.2793	44.5938	76	3	19	13	11	9	4	0	4	0	3581	1	1	3	9	2	1	1	1	2	1	1	1	1
40	45	4500	23.7969	25.6875	0.919922	6	7.2793	44.5938	76	3	19	9	9	7	4	1	3	0	3581	1	1	3	9	2	1	1	1	2	1	1	1	1
41	45	4500	24.168	25.6875	1.19995	8	7.2793	44.5938	76	3	19	8	8	8	3	0	3	0	3581	1	1	3	9	2	1	1	1	2	1	1	1	1
41	41	4500	22.1484	31.8789	0.579956	7	10.6992	34.4531	69	4	13	3	3	3	1	0	1	0	3599	1	1	2	10	1	2	1	1	1	1	1	1	1
41	41	4500	22.1484	31.8789	0.579956	7	10.6992	34.4531	69	4	13	5	3	3	2	0	2	0	3599	1	1	2	10	1	2	1	1	1	1	1	1	1
39	41	2100	23.8086	24.7383	1.5	11	7.5	90	81	2	30	12	8	5	0	0	0	0	3685	1	2	1	8	2	1	1	1	2	1	1	1	1
40	42	675	24.1562	24.7383	1.5	11	7.5	90	81	2	30	7	3	3	2	1	1	0	3685	2	2	1	8	2	1	1	1	2	1	1	1	1
40	42	675	24.1562	24.7383	1.5	11	7.5	90	81	2	30	14	10	9	2	0	2	0	3685	2	2	1	10	2	1	1	1	2	1	1	1	1
40	39	325	27.6289	32.6484	0.369995	4	6.39941	0				1	1	0	0	0	0	0	3688	2	2	1	10	1	1	1	1	2	1	2	1	1
43	50	525	18.8164	28.3984	1.09985	8	8.5	9.5	61	3	69	13	10	6	2	1	1	0	3768	2	2	1	10	1	1	1	5	2	2	1	1	1
43	50	525	18.8164	28.3984	1.09985	8	8.5	9.5	61	3	69	11	10	7	3	0	3	0	3768	2	2	1	10	1	1	1	1	2	1	1	1	1
43	50	525	18.8164	28.3984	1.09985	8	8.5	9.5	61	3	69	10	10	8	4	1	3	1	3768	2	2	1	10	1	1	1	1	2	1	1	1	1
44	52	525	19.2891	28.3984	1.09985	10	6.5	9.5	61	3	69	11	8	6	2	0	2	0	3768	2	2	1	10	1	1	1	5	2	2	1	1	1
32	38	850	24.3164		2.34961	21	7	2	7	0		13	8	5	4	4	0	0	3824	2	2	3	9	2	1	2	5	2	2	1	1	1
42	41	4500	25.8867	28.6992	0.639893	5	8.25	10.1289	70	4	15	7	4	3	2	1	1	0	3853	1	1	1	10	1	1	1	1	2	1	1	1	1
42	41	4500	25.8867	28.6992	0.639893	5	8.25	10.1289	70	4	15	8	6	4	1	0	1	0	3853	1	1	1	10	1	1	1	1	2	1	1	1	1
43	47	4950	28.3398	32.7188	1.38989	7	4.76953	56.375	69	4	12	2	1	0	0	0	0	0	3904	1	1	2	2	2	2	1	1	1	1	1	1	1
32	36	4500	21.2578	21.6289	1.07983	6	4.50977	145				11	11	8	2	0	2	0	4086	1	1	1	11	1	2	1	1	3	1	2	2	1
32	36	4500	20.8984	21.6289	1.07983	5	4.50977					6	4	3	1	1	0	0	4086	1	1	1	11	1	2	1	1	3	1	2	1	1
36	36	4500	32.0391	27.5898	3.77979	9	7.5498	17.3789	66	2	12	10	6	3	2	0	2	0	4126	1	1	1	7	1	1	1	1	2	1	1	1	1
40	36	4950	32.4453	24.7266	3.77979	10	7.5498	17.3789	66	2	12	5	5	3	0	0	0	0	4126	1	1	1	7	1	1	1	1	2	1	1	1	1
38	39	4500	30.418		1	4		2.5	62	1	14	6	4	2	1	0	1	0	4150	1	1	1	10	1	1	1	1	2	1	1	1	1
39	39	4500	30.418		1	4		2.5	62	1	14	3	2	2	1	0	1	0	4150	1	1	1	10	1	1	1	1	2	1	1	1	1
39	39	4500	23.8789		1	5		2.5	62	1	14	3	2	2	0	0	0	0	4150	1	1	1	10	1	1	1	1	2	1	1	1	1
39	53	1687.5	22.5078	25.418	4.86914	11		0.599976	44	1		33	25	16	10	2	8	1	4212	1	1	3	9	2	2	1	5	2	2	1	1	1
36	38	4300	33.2578	37.6484	1.18994	8	1.6499	0.799927	8	0	50	14	14	12	9	4	5	1	4224	1	1	1	10	1	1	1	1	2	1	1	1	1
35	40	1125	23.7383	29.3594	3.59961	13	11.2988	2.5	35	2	77	7	7	3	1	0	1	0	4225	2	2	3	9	2	1	1	5	2	2	1	1	1
35	40	1125	25.2188	29.3594	3.59961	13	11.2988	2.5	35	2	77	13	11	7	4	2	2	0	4225	2	2	3	9	2	1	1	5	2	2	1	1	1
40	50	4500	26.1992	32.3672	0.799927	6	12	37.75	75	5		8	7	4	4	3	1	0	4328	1	1	2	10	1	2	1	1	1	1	1	2	1
35	39	675	19.2891	28.6875	0.149994	3	14.5	93	82	4	11	3	3	1	1	0	1	0	4357	2	2	2	10	1	2	1	1	1	1	1	1	1
35	39	675	19.2891	28.6875	0.149994	3	14.5	93	82	4	11	5	3	3	3	2	1	0	4357	2	2	2	10	1	2	1	1	1	1	1	1	1
36	40	675	21.5977	28.6875	0.149994	3	14.5	93	82	4	11	2	2	0	0	0	0	0	4357	2	2	2	10	1	2	1	1	1	1	1	1	1
42	54	4500	21.1094		1.80981	12		129.344	76	2		8	5	3	0	0	0	0	4403	1	2	1	6	2	1	1	1	2	1	1	1	1
43	38	300	23.9492	23.2383	0.209991	5	9	43.5	72	7	13	1	1	0	0	0	0	0	4473	2	2	2	10	1	2	1	1	1	1	1	1	1
43	38	300	23.9492	23.2383	0.209991	5	9	43.5	72	7	13	4	4	2	1	0	1	0	4473	2	2	2	10	1	2	1	1	1	1	1	1	1
43	38	300	23.9492	23.2383	0.209991	5	9	43.5	72	7	13	5	4	4	3	0	3	0	4473	2	2	2	10	1	2	1	1	1	1	1	1	1
43	38	300	23.9492	23.2383	0.209991	5	9	43.5	72	7	13	2	2	1	0	0	0	0	4473	2	2	2	10	1	2	1	1	1	1	1	1	1
43	38	300	23.9492	23.2383	0.209991	5	9	43.5	72	7	13	2	2	1	0	0	0	0	4473	2	2	2	10	1	2	1	1	1	1	1	1	1
43	38	300	23.9492	23.2383	0.209991	5	9	43.5	72	7	13	2	2	1	0	0	0	0	4473	2	2	2	10	1	2	1	1	1	1	1	1	1
37	38	1050	23.5898	28.3789	1.2998	9		0.339966	52	1		11	7	5	1	0	1	0	4676	2	2	3	9	2	1	1	5	2	1	1	1	1
39	43	4500	25	21.7188	0.5	4	7.93945	14.5	71	5	14	5	3	2	1	0	1	0	4723	1	1	1	12	1	1	1	5	2	1	1	1	1
36	40	4500	22.6797	24.4766	0.909912	8	10.1289	9.39844	69	4	25	12	7	6	3	1	2	0	4750	1	1	1	11	1	1	1	5	2	2	1	1	1
37	40	4500	21.9688	24.4766	0.909912	8	10.1289	9.39844	69	4	25	12	9	6	4	2	2	0	4750	1	1	1	11	1	1	1	5	2	2	1	1	1
39	41	600	22.4062	24.9297	0.00999832	2	21	13.5	74	9	23	6	6	4	2	0	2	0	4751	2	2	1	10	1	1	1	5	2	2	1	1	1
34	36	1050	21.2266	23.4492	2.5	7		110.25	68	2	11	7	6	4	3	3	0	0	4763	2	2	3	9	2	1	1	1	2	1	1	1	1
38	41	5850	22.0391	25.0586	1.75977	5	5.61914	37.5	87	0	8	3	3	3	1	1	0	0	4807	1	1	3	9	2	1	1	1	2	1	1	1	1
43	49	0	38.9688	33.1328	0.00999832	2	14	141	66	8		2	2	1	0	0	0	0	4838	2	3	2	10	1	2	1	1	1	1	1	1	1
43	49	3000	38.9688	33.1328	0.00999832	2	14	141	66	8		3	3	2	1	0	1	0	4838	1	2	2	10	1	2	1	1	1	1	1	1	1
44	49	1500	38.9688	33.1328	0.00999832	2	14	58.75	73	5	22	1	1	1	1	0	1	0	4838	1	2	2	10	1	2	1	1	1	1	1	1	1
44	50	0	38.9688	33.1328	0.00999832	2	14	58.75	73	5	22	1	0	0	0	0	0	0	4838	2	3	2	10	1	2	1	1	1	1	1	1	1
44	50	3000	38.9688	33.1328	0.00999832	2	14	58.75	73	5	22	1	1	0	0	0	0	0	4838	1	2	2	10	1	2	1	1	1	1	1	1	1
44	50	0	38.9688	33.1328	0.00999832	2	14	58.75	73	5	22	1	1	1	0	0	0	0	4838	2	3	2	10	1	2	1	1	1	1	1	1	1
44	50	2250	38.9688	33.1328	0.00999832	2	14	58.75	73	5	22	2	2	1	0	0	0	0	4838	1	2	2	10	1	2	1	1	1	1	1	1	1
44	50	0	38.9688	33.1328	0.00999832	2	14	58.75	73	5	22	1	1	1	0	0	0	0	4838	2	3	2	10	1	2	1	1	1	1	1	1	1
44	50	1500	38.9688	33.1328	0.00999832	2	14	58.75	73	5	22	2	2	1	1	0	1	0	4838	1	2	2	10	1	2	1	1	1	1	1	1	1
31	38	4500	22.207	25.1797	1.81982	5	4.67969	21.0977	75	4	17	7	6	4	3	3	0	0	4880	1	1	4	9	2	2	1	1	1	1	1	1	1
31	38	4500	22.0977	25.1797	1.81982	5	4.67969	21.0977	75	4	17	2	2	1	1	1	0	0	4880	1	1	4	9	2	2	1	1	1	1	1	1	1
37	56	3750	22.6797	22.7773	1.97998	8	5.59961	0				10	9	6	5	3	2	1	4919	1	1	3	9	2	2	3	1	4	3	1	1	1
33	34	4500	22.4062	26.5273	0.139984	3	8.94922	26.5	61	4	18	3	2	2	2	1	1	0	4926	1	1	2	10	1	2	1	1	1	1	1	1	1
33	34	4950	22.4062	26.5273	0.139984	3	8.94922	26.5	61	4	18	5	4	3	3	2	1	0	4926	1	1	2	10	1	2	1	1	1	1	1	1	1
39	35	4500	24.7969	31.0195	0.459961	4	11.5	7.15918	67	1	18	5	5	4	1	0	1	0	4927	1	1	1	10	1	1	1	1	2	1	1	1	1
39	35	4500	25.1562	31.0195	0.459961	4	11.5	7.15918	67	1	18	6	4	3	3	1	2	0	4927	1	1	1	10	1	1	1	1	2	1	1	1	1
39	35	4500	25.1562	31.0195	0.459961	4	11.5	7.15918	67	1	18	8	6	4	1	0	1	0	4927	1	1	1	10	1	1	1	1	2	1	1	1	1
39	35	4500	25.5078	31.0195	0.459961	3	1.02979	7.15918	67	1	18	7	6	4	2	0	2	0	4927	1	1	1	10	1	1	1	1	2	1	1	1	1
39	35	4500	25.5078	31.0195	0.459961	4	11.5	7.15918	67	1	18	5	5	5	3	2	1	0	4927	1	1	1	10	1	1	1	1	2	1	1	1	1
41	42	850	24.2188			4		34.5	66	2		3	3	2	1	0	1	0	4974	2	2	1	4	1	1	1	1	2	1	2	1	1
38	43	600	22.3984	26.7266	7.17969	14	6.59961	68	62	8		10	8	6	4	2	2	0	4990	2	2	2	1	2	2	1	1	1	1	1	1	1
35	32	4500	21.4492	32.4844	4.5293	12	3.19971	0.899902	60	0	32	25	20	12	7	3	4	0	5038	1	1	3	9	2	1	1	5	2	2	1	1	1
41	45	3000	21.9375	29.707	2.16992	8	5.5	12.5	49	1	29	10	9	7	2	0	2	0	5055	1	1	1	1	2	1	1	5	2	2	1	1	1
42	45	4500	21.9375	29.707	2.16992	8	5.5	12.5	49	1	29	8	6	5	4	0	4	0	5055	1	1	1	1	2	1	1	5	2	2	1	1	1
37	38	4500	21.9375	28.6875	0.579956	8		31.8984	60	2	18	1	1	0	0	0	0	0	5081	1	1	1	10	1	1	1	1	2	1	1	1	1
37	38	4500	21.9375	28.6875	0.579956	8		31.8984	60	2	18	11	10	8	3	2	1	0	5081	1	1	1	10	1	1	1	1	2	1	1	1	1
32	29	4500	33.9766	34.5625	2.98975	9	6.15918	1.82983	12	0	20	24	21	13	7	6	1	0	5084	1	1	1	3	2	1	1	1	2	1	1	1	1
37	32	3000	29.0469	26.2266	1.84985	7	7.50977	36.5	75	4	12	8	5	3	1	0	1	0	5088	1	1	2	8	2	2	1	1	1	1	1	1	1
37	32	4500	29.6992	26.2266	1.84985	7	7.50977	36.5	75	4	12	15	8	7	5	2	3	1	5088	1	1	2	8	2	2	1	1	1	1	1	1	1
37	32	4500	29.6992	26.2266	1.84985	7	7.50977	36.5	75	4	12	12	11	10	6	2	4	1	5088	1	1	2	8	2	2	1	1	1	1	1	1	1
33	34	4500	20.6992	29.5078	0.599976	3		78.5	70	5	20	6	6	6	1	0	1	0	5095	1	1	2	10	1	2	1	1	1	1	1	1	1
34	36	4500	20.1992	29.5078	0.599976	3		78.5	70	5	20	4	1	1	0	0	0	0	5095	1	1	2	10	1	2	1	1	1	1	1	1	1
34	36	4500	20.6992	29.5078	0.599976	3		78.5	70	5	20	6	6	5	1	0	1	0	5095	1	1	2	10	1	2	1	1	1	1	1	1	1
33	55	2250	23.8086	28.4062	1.8999	9	5.70996	0				12	8	6	1	0	1	0	5137	1	2	1	1	2	2	3	5	4	2	1	1	1
32	35	5400	22.207	24.4492	0.899902	7	8.16992	10	40	0	49	9	7	7	3	0	3	0	5142	1	1	1	10	1	1	1	5	2	2	1	1	1
43	41	525	21.8281	28.0664	0.799927	6	7	24.5	63	10		8	4	3	2	0	2	0	5151	2	2	4	9	2	2	1	1	1	1	1	1	1
33	36	4500	22.3164	28.1172	0.399963	4	8.19922	85	75	7		4	3	2	2	1	1	0	5157	1	1	2	12	1	2	1	1	1	1	1	1	1
37	36	4950	21.9688	27.6992	2.21973	10	7.47949	9	50	4	41	11	8	3	3	0	3	0	5179	1	1	3	9	2	1	1	5	2	2	1	1	1
43	45	5400	27.7578	28.6484	0.649902	4	8.89844	169.5	68	4	49	7	6	3	0	0	0	0	5186	1	1	1	11	1	2	1	5	4	2	1	1	1
44	45	5400	27.7578	28.6484	0.649902	5	11.3984	169.5	68	4	49	10	5	4	1	0	1	0	5186	1	1	1	11	1	2	1	5	1	2	1	1	1
41	40	900	25.5898	30.7188	0.299988	2	12.5	21.5	73	0	19	1	1	0	0	0	0	0	5192	2	2	1	1	2	1	1	1	2	1	1	1	1
41	40	900	25.5898	30.7188	0.299988	2	12.5	21.5	73	0	19	1	1	1	0	0	0	0	5192	2	2	1	1	2	1	1	1	2	1	1	1	1
41	40	900	25.2188	30.7188	0.299988	3	12.5	21.5	73	0	19	3	2	1	0	0	0	0	5192	2	2	1	1	2	1	1	1	2	1	1	1	1
41	41	900	25.5898	30.7188	0.299988	6	12.5	21.5	73	0	19	4	3	3	3	1	2	0	5192	2	2	1	1	2	1	1	1	2	1	1	1	1
42	41	975	25.5898	30.7188	0.299988	5	12.7988	21.5	73	0	19	2	2	1	1	0	1	0	5192	2	2	1	1	2	1	1	1	2	1	1	1	1
42	41	975	25.5898	30.7188	0.299988	4	12.7988	21.5	73	0	19	1	0	0	0	0	0	0	5192	2	2	1	1	2	1	1	1	2	1	1	1	1
42	41	1025	25.5898	30.7188	0.299988	8	12.7988	21.5	73	0	19	5	5	4	4	0	4	0	5192	2	2	1	1	2	1	1	1	2	1	1	1	1
39	36	2250	23.3086	24.6875	3.19971	15	3.59961	34.5	58	5		16	11	5	2	1	1	0	5193	1	1	3	9	2	2	1	1	1	1	1	1	1
33	45	4500	20.1992	27.4688	1.75	6	12.8984	135	81			6	5	4	1	0	1	0	5195	1	2	4	9	2	2	1	1	1	1	1	1	1
41	60	4500	24.1289	25.25	3.09961	12	6.09961	0				11	10	8	4	1	3	0	5229	1	1	3	9	2	1	3	5	4	2	1	1	1
26	57	2625	24.0195	28.707	2.2998	18	9.5	0				30	18	8	4	4	0	0	5240	1	1	3	9	2	1	2	5	4	2	2	1	1
41	47	600	24.9062	31.1367	0.25	3	11	8.12891	64	2	16	4	3	2	2	1	1	0	5243	2	2	1	10	1	1	1	1	2	1	2	1	1
39	40	4500	22.5781	26.1172	1.95996	6	8.88867	32.5	67	5	35	5	4	3	2	1	1	0	5270	1	1	1	8	2	1	1	5	2	2	1	1	1
36	40	4500	20.1992	23.8867	3.57959	22	7.8291	44.4766	73	4	7	24	19	13	6	2	4	1	5274	1	1	2	6	2	2	1	1	1	1	1	1	1
37	41	4500	20.5781	23.8867	3.57959	22	7.8291	44.4766	73	4	7	21	20	14	8	4	4	1	5274	1	1	2	6	2	2	1	1	1	1	1	1	1
35	36	3945	21.9688	25.5391	1.48999	6	8.57812	105.5	86	3	10	21	16	12	6	2	4	1	5288	1	1	1	1	2	1	1	1	2	1	1	1	1
38	46	4950	20.3086	24.7969	1.37988	4	7.89941	34	66	1	6	10	6	5	1	0	1	0	5298	1	1	3	9	2	1	1	1	2	1	1	1	1
39	46	4950	20.3086	24.7969	1.37988	6	7.89941	34	66	1	6	8	4	3	2	2	0	0	5298	1	1	3	9	2	1	1	1	2	1	1	1	1
33	36	4500	20.4375	29.0586	2.01953	6	5.53906	0				5	4	0	0	0	0	0	5303	1	1	1	6	2	1	1	5	2	2	1	1	1
33	36	4950	20.4375	29.0586	2.01953	8	5.53906	0				15	7	1	1	0	1	0	5303	1	1	1	6	2	2	1	5	2	2	3	1	1
39	39	4500	22.6562	29.9766	1.15991	8	6.89941	1.23999	39	1		13	8	4	1	0	1	0	5304	1	1	1	6	2	1	1	1	2	1	1	1	1
39	39	4500	21.8789	30.668	1.15991	8	6.89941	1.23999	39	1		13	9	8	3	1	2	0	5304	1	1	1	6	2	1	1	1	2	1	1	1	1
43	42	900	25.707	29.3984	2.2998	8	5.5	0				8	4	4	3	0	3	0	5323	2	2	3	9	2	1	3	5	4	2	1	1	1
40	37	4500	26.7773	27.7773	0.919922	5	6.30957	32.6953	75	6	11	5	5	2	1	0	1	0	5330	1	1	2	10	2	2	1	1	1	1	1	1	1
40	37	4950	26.7773	27.7773	0.919922	3	6.30957	32.6953	75	6	11	10	9	8	1	1	0	0	5330	1	1	2	10	2	2	1	1	1	1	1	1	1
37	54	4400	27.0391	32.2734	2.21973	8	4.39941	0				12	7	3	0	0	0	0	5335	1	1	3	9	2	1	3	5	4	2	2	1	1
37	54	4400	25.8281	32.2734	2.21973	8	4.39941	0				12	7	4	3	0	3	0	5335	1	1	3	9	2	1	3	5	4	2	2	1	1
39	40	4500	35.5547	24.6875	0.98999	5	5.59961	0				7	5	3	1	0	1	0	5338	1	1	1	10	1	1	2	5	4	2	2	1	1
40	40	4500	36	24.6875	0.98999	5	5.59961	0				7	5	1	0	0	0	0	5338	1	1	1	10	1	1	2	5	4	2	2	1	1
40	40	4500	35.5547	24.6875	0.98999	5	5.59961	0				7	6	0	0	0	0	0	5338	1	1	1	10	1	1	2	5	4	2	2	1	1
40	41	4500	35.5547	24.6875	0.98999	5	5.59961					9	6	3	1	0	1	0	5338	1	1	1	10	1	1	2	5	3	1	2	1	1
44	46	4500	28.8789	34.5938	0.259949	5	4.89941	123.297	60	2	50	2	0	0	0	0	0	0	5339	1	1	1	10	1	1	1	5	2	2	1	1	1
44	46	4950	28.8789	34.5938	0.259949	5	4.89941	123.297	60	2	50	4	3	1	1	0	1	0	5339	1	1	1	10	1	1	1	5	2	2	1	1	1
44	47	4950	28.8789	34.5938	0.259949	4	4.89941	123.297	60	2	50	4	3	2	1	0	1	0	5339	1	1	1	10	1	1	1	5	2	2	1	2	1
37	37	4500	24.9062	23.1484	2.57959	8	7.39941	2.31982	16	1	58	7	7	3	0	0	0	0	5353	1	1	1	6	2	1	1	5	2	2	1	1	1
42	55	4500	20.1094	31.4766	1.35986	6	5.09961	0				5	4	3	2	1	1	0	5369	1	1	3	9	2	1	3	5	4	2	1	1	1
42	55	4500	20.1094	31.4766	1.35986	6	5.09961	0				6	5	2	1	0	1	0	5369	1	1	3	9	2	1	3	5	4	2	2	1	1
45	49	4500	27.6367	28.6992	0.449951	4	9.04883	0.279968	43	2	19	5	5	4	2	0	2	0	5390	1	1	1	10	1	1	1	1	2	1	1	1	1
45	49	4500	27.6367	28.6992	0.449951	5	9.04883	0.279968	43	2	19	9	7	5	2	0	2	0	5390	1	1	1	10	1	1	1	1	2	1	1	1	1
45	49	4500	27.2773	28.6992	0.449951	5	9.04883	0.279968	43	2	19	7	5	3	1	0	1	0	5390	1	1	1	10	1	1	1	1	2	1	1	1	1
42	40	4500	33.5234	26.0898	0.919922	4	6.17969	1.7998	25	0	40	5	5	2	1	0	1	0	5397	1	1	1	12	1	1	1	1	2	1	1	1	1
40	36	4400	31.8867	36.2969	2.43994	12	7.75	31	52	0	24	13	8	6	5	3	2	0	5406	1	1	1	8	2	1	1	1	2	1	1	1	1
40	53	4950	24.2383	20.9062	1.69995	5	10.4297	11.2285	50	1	13	6	5	2	0	0	0	0	5411	1	1	3	9	2	1	1	1	2	1	1	1	1
40	53	4950	23.8789	20.9062	1.69995	9	10.4297	11.2285	50	1	13	6	5	4	1	0	1	0	5411	1	1	3	9	2	1	1	1	2	1	1	1	1
41	53	4950	24.2383	20.9062	1.69995	2	10.4297	11.2285	50	1	13	9	8	3	0	0	0	0	5411	1	1	3	9	2	1	1	1	2	1	1	1	1
41	53	4950	22.4062	20.9062	1.69995	7	10.4297	11.2285	50	1	13	13	12	8	1	0	1	0	5411	1	1	3	9	2	1	1	1	2	1	1	1	1
41	54	4950	24.6094	20.9062	1.69995	11	10.4297	11.2285	50	1	13	9	6	6	2	0	2	0	5411	1	1	3	9	2	1	1	1	2	1	1	1	1
37	36	4500	26.8867	32.6875	2.30957	8	10.7793	5.28906	61	3	22	14	10	7	6	3	3	0	5427	1	1	3	9	2	1	1	1	2	1	1	1	1
37	36	4500	26.8867	32.6875	2.30957	9	10.7793	5.28906	61	3	22	8	4	2	1	1	0	0	5427	1	1	3	9	2	1	1	1	2	1	1	1	1
41	41	4500	24.457	31.0195	8.13867	15	6.5	2.31982	63	1	43	17	11	5	2	0	2	0	5441	1	1	1	6	2	1	1	5	2	2	1	1	1
41	41	4500	23.5078	31.0195	8.13867	15	6.5	2.31982	63	1	43	27	20	14	9	2	7	1	5441	1	1	1	6	2	1	1	5	2	2	1	1	1
39	45	4500	19.9375	26.0195	1.2998	8	7.89941	0				6	6	2	0	0	0	0	5452	1	1	3	9	2	1	1	5	2	2	1	1	1
39	46	4500	20.2773	26.0195	1.2998	10	7.89941	0				8	8	5	2	0	2	0	5452	1	1	1	9	2	1	1	5	2	2	1	1	1
31	34	3000	24.0898	29.1992	2.59961	10	6.69922	11.0488	50	1	29	17	16	14	7	5	2	0	5457	1	1	1	1	2	1	1	5	2	2	1	1	1
36	41	3000	20.5664	27.1562	0.319946	3	13.8086	6.60938	32	1	20	1	1	0	0	0	0	0	5460	1	2	1	10	1	1	1	1	2	1	1	1	1
36	41	4500	20.5664	27.1562	0.319946	6	13.8086	6.60938	32	1	20	9	8	6	3	2	1	0	5460	1	1	1	10	1	1	1	1	2	1	1	1	1
36	41	4500	20.5664	27.1562	0.319946	6	13.8086	6.60938	32	1	20	8	5	4	2	1	1	0	5460	1	1	1	10	1	1	1	1	2	1	1	1	1
35	34	4500	22.6367	22.9062	1.58984	5	7.87988	2.18994	63	2		4	3	3	0	0	0	0	5463	1	1	3	9	2	1	1	1	2	1	1	1	1
35	34	4500	23.5	22.9062	1.58984	5	7.87988	2.18994	63	2		5	4	4	2	2	0	0	5463	1	1	3	9	2	1	1	1	2	1	2	1	1
35	34	4400	23.0664	22.9062	1.58984	6	7.87988	1.77979	84	2	9	8	6	4	2	0	2	0	5463	1	1	3	9	2	1	1	1	2	1	1	1	1
35	34	4500	23.918	22.9062	1.58984	6	7.87988	2.78955	67	2	10	7	7	7	5	2	3	0	5463	1	1	3	9	2	1	1	1	2	1	1	1	1
36	41	4500	20.4297	31.0664	1.59985	6	4.5	76.8281	69	2	23	12	11	8	3	1	2	0	5469	1	1	3	9	2	1	1	1	2	1	1	1	1
36	41	4500	20.8281	31.0664	1.59985	7	4.5	76.8281	69	2	23	10	8	6	5	3	2	0	5469	1	1	3	9	2	1	1	1	2	1	1	1	1
38	31	2625	19.1992	22.3867	1.92993	9	7.09961	6.75977	20	2	26	6	4	2	1	0	1	0	5472	1	1	3	9	2	1	1	5	2	2	1	1	1
35	45	1862.5	20.957	29.9375	3.5	11	7.69922	36.4141	88	1	19	21	19	14	9	5	4	0	5475	1	2	3	9	2	1	1	1	2	1	1	1	1
39	40	4500	20.9375	25.2969	1.41992	7	7.59961	17.8789	74	5	5	6	4	1	0	0	0	0	5480	1	1	2	8	2	2	1	1	1	1	1	1	1
33	35	3000	24.2383	27.1172	2.02979	7	4.2998	39.25	73	5	16	19	10	9	4	2	2	0	5482	1	1	2	1	2	2	1	1	1	1	1	1	1
42	36	4500	21.9492	30.0977	0.599976	5	7.18945	53	62	3	19	8	5	2	1	0	1	0	5488	1	1	1	11	1	1	1	1	2	1	1	1	1
42	37	4500	24.207	30.0977	0.599976	5	7.18945	53	62	3	19	8	6	5	3	0	3	0	5488	1	1	1	11	1	1	1	1	2	1	1	1	1
42	37	4500	24.207	30.0977	0.599976	5	7.18945	53	62	3	19	9	9	5	4	1	3	0	5488	1	1	1	11	1	1	1	1	2	1	1	1	1
42	37	4500	23.9883	30.0977	0.599976	5	7.18945	53	62	3	19	8	5	3	1	0	1	0	5488	1	1	1	11	1	1	1	1	2	1	1	1	1
39	43	4050	21.5586	30.7578	1.70996	8	12.5996	94.8281	66	4	13	10	7	5	1	0	1	0	5494	1	1	2	6	2	2	1	1	1	1	1	1	1
39	43	4050	21.1875	30.7578	1.70996	8	12.5996	94.8281	66	4	13	15	12	8	1	0	1	0	5494	1	1	2	6	2	2	1	1	1	1	1	1	1
39	43	4500	21.5586	30.7578	1.70996	9	12.5996	94.8281	66	4	13	10	9	6	2	0	2	0	5494	1	1	2	6	2	2	1	1	1	1	1	1	1
39	60	4500	26.0273	30.25	5.36914	22	4.71973	0				30	25	17	6	2	4	0	5525	1	1	1	6	2	1	3	5	4	2	1	1	1
40	60	4500	25.5898	30.25	5.36914	22	4.71973	0				40	38	27	16	4	12	2	5525	1	1	1	6	2	1	3	5	4	2	1	1	1
40	44	1050	24.2383	25.6484	0.869995	7	15	2.06982	62	2	27	6	4	2	1	0	1	0	5531	2	2	1	10	1	1	1	1	2	1	1	1	1
40	44	1050	23.8789	25.6484	0.869995	7	15	2.06982	62	2	27	2	2	2	1	0	1	0	5531	2	2	1	10	1	1	1	1	2	1	1	1	1
35	33	4500	20.957	18.8398	0.829956	10	7.12988	71	67			7	5	5	3	2	1	0	5535	1	1	2	12	1	2	1	1	1	1	1	1	1
32	61		21.0781		7.59961	8	7	0				7	7	2	0	0	0	0	5536	1	2	3	9	2	1	2	5	4	2	2	1	1
43	50		27.5273	23.0273			9.29883	19.6797	32	2	49	3	1	1	0	0	0	0	5542	2	4	3	9	2	1	1	1	2	1	1	1	1
43	50	750	28.6172	23.0273		5	9.29883	19.6797	32	2	49	5	4	3	1	0	1	0	5542	2	2	3	9	2	1	1	5	2	2	1	1	1
36	56	2250	21.6289	26.8281	1.83984	10	5.09961	42.2969	57	2	21	17	11	5	5	1	4	0	5553	1	1	1	1	2	1	1	1	2	1	1	1	1
36	56	2250	21.6289	26.8281	1.83984	10	5.09961	42.2969	57	2	21	10	4	4	3	2	1	0	5553	1	1	1	1	2	1	1	1	2	1	1	1	1
40	52	4950	20.6992	25.8789	0.75	3	5.2998	0				1	1	1	1	0	1	0	5562	1	1	1	10	1	1	3	1	4	3	2	1	1
40	52	4500	20.6992	25.8789	0.75	3	5.2998	0				4	3	0	0	0	0	0	5562	1	1	1	10	1	1	3	1	4	3	2	1	1
38	42	4500	22.5469	28.7969	0.599976	2		0				3	2	1	0	0	0	0	5574	1	1	1	10	1	1	2	5	4	2	2	1	1
38	42	4500	22.9375	28.7969	0.599976	2		0				4	2	1	1	1	0	0	5574	1	1	1	10	1	1	2	5	4	2	2	1	1
40	37	4500	23.8086	24.7578	2.19971	8	6.20996	5.28906	61	1		12	8	5	1	0	1	0	5593	1	1	1	6	2	1	1	1	2	1	2	1	1
40	37	4500	23.8086	24.7578	2.19971	8	6.20996	5.28906	61	1		10	6	2	1	1	0	0	5593	1	1	1	6	2	1	1	1	2	1	1	1	1
38	43	4400	29.3984	27.168	2.76953	11	7.06934	0				5	3	1	0	0	0	0	5632	1	1	3	9	2	2	3	5	4	3	2	1	1
43	41	4500	30.0781	32.0078	0.00999832	3	7.09961	29.3594	66	2	12	2	2	2	0	0	0	0	5635	1	1	2	10	1	1	1	1	2	1	1	1	1
43	41	4500	30.4688	32.0078	0.00999832	3	7.09961	29.3594	66	2	12	2	1	1	0	0	0	0	5635	1	1	2	10	1	1	1	1	2	1	1	1	1
45	37	4400	29.2773	25.6797	0.5	3	20.3984	28.707	51	6	19	2	2	1	1	0	1	0	5641	1	1	2	10	1	2	1	1	1	1	1	2	1
36	36	2250	28.4375	36.2266	4.19922	10	7.30957	8.06836	61	2	13	7	7	5	2	1	1	0	5663	1	1	1	1	2	1	1	1	2	1	1	1	1
30	35	4500	24.457	22.6367	1.98999	12	9	0				20	15	10	4	2	2	0	5683	1	1	1	8	2	1	2	5	4	2	1	1	1
40	47	0	23.1797	28.3789	0.22998	3	23.3984	34.4141	64	1	18	2	2	2	1	1	0	0	5701	2	3	1	10	1	1	1	1	2	1	1	1	1
40	47	525	23.5273	28.3789	0.22998	3	23.3984	34.4141	64	1	18	1	1	0	0	0	0	0	5701	2	2	1	10	1	1	1	1	2	1	1	1	1
40	47	525	23.1797	28.3789	0.22998	3	23.3984	34.4141	64	1	18	4	3	3	0	0	0	0	5701	2	2	1	10	1	1	1	1	2	1	1	1	1
37	36	2625	17.5664	30.6797	1.50977	7	8.17969	22.168	75	2		6	6	4	2	1	1	0	5704	1	1	3	9	2	1	1	1	2	1	1	1	1
40	49	4500	34.125	30.1172	0.439941	4	8.89844	42.9453	68	3	24	4	2	2	1	0	1	0	5714	1	1	1	5	1	1	1	1	2	1	1	1	1
34	42	900	21.7695	28.0078	2.09961	7	11	18.0391	66	1	12	7	7	7	5	5	0	0	5730	2	2	1	10	1	1	1	1	2	1	1	1	1
32	31	2025	30.0195	31.1992	1.8999	8		80	65	8	34	10	7	5	4	4	0	0	5733	1	1	1	1	2	1	1	5	2	2	1	1	1
35	33	3000	26.4883	25.0586	2.2998	11	1.7998	2.47998	64	1	14	30	11	9	4	3	1	0	5747	1	1	1	1	2	1	1	1	2	1	1	1	1
40	36	4500	25.7266	27.7383	0.649902	5	6.60938	13.1895	65	4	19	12	10	8	5	0	5	0	5756	1	1	1	10	1	1	1	1	2	1	1	1	1
40	36	4500	25.7266	27.7383	0.649902	6	6.60938	13.1895	65	4	19	6	5	4	4	1	3	0	5756	1	1	1	10	1	1	1	1	2	1	1	1	1
35	36	4050	19.2188	25.1094	0.929932	4		11.75	75	3	5	5	5	4	1	0	1	0	5767	1	1	1	10	1	1	1	1	2	1	1	1	1
34	53	4500	20.5781	29.0664	1.19995	4		0				13	9	4	0	0	0	0	5768	1	1	1	10	1	1	3	5	4	2	2	1	1
34	54	4500	21.3398	29.0664	1.19995	3		0				5	3	2	1	1	0	0	5768	1	1	1	10	1	1	3	5	4	2	2	1	1
40	48	4500	26.7695	22.1562	2.2998	9	5.55957	31.0664	63	6		11	7	6	1	0	1	0	5770	1	1	2	2	2	2	1	1	1	1	1	1	1
40	49	4500	26.0273	22.1562	2.2998	9	5.55957	31.0664	63	6		24	20	16	6	2	4	1	5770	1	1	2	2	2	2	1	1	1	1	1	1	1
35	37	4500	19.2266	25.0977	1.31982	6		60.625	74	4		8	7	5	2	1	1	0	5777	1	1	4	9	2	2	1	1	1	1	1	1	1
40	42	4000	20.5781	25.6875	1.5	7	7.69922	7.87988	64	1	25	9	6	4	2	0	2	0	5781	1	1	3	9	2	1	1	5	2	2	1	1	1
37	53	700	27.3867	26.1797	0.449951	3	6.5	0.209991	52	1	31	4	1	1	1	1	0	0	5783	2	2	1	10	1	1	1	5	2	2	1	1	1
37	53	700	27.0078	26.1797	0.449951	3	6.5	0.209991	52	1	31	4	3	2	1	0	1	0	5783	2	2	1	10	1	1	1	5	2	2	2	1	1
37	35	2250	25.707	27.0977	1.8999	11		35.9141	71	3	8	20	15	10	3	1	2	0	5788	1	1	1	2	2	1	1	1	2	1	1	1	1
35	60	2225	23.2266	23.668	3	18	8.59961	0				27	17	14	3	2	1	0	5823	1	1	1	1	2	1	3	5	4	2	1	1	1
39	39	450	21.1562	28.0078	3.19971	13	7.0498	72	68			25	20	14	4	0	4	0	5829	2	2	2	1	2	2	1	1	1	1	1	1	1
40	40	4950	23.3789	25.5977	2.60986	9	7	15.7793	53	1	19	12	9	6	2	0	2	0	5835	1	1	1	10	1	1	1	1	2	1	1	1	1
40	40	4950	23.3789	25.5977	2.60986	9	7	15.7793	53	1	19	6	3	1	0	0	0	0	5835	1	1	1	10	1	1	1	1	2	1	1	1	1
36	39	4500	22.4062	27.0977	1.8999	12		5.25	67	1	16	15	12	7	6	3	3	0	5838	1	1	1	6	2	1	1	1	2	1	1	1	1
40	41	900	23.3398	26.8984	0.269958	2		12.0488	72	2	10	1	0	0	0	0	0	0	5849	2	2	1	10	1	1	1	1	2	1	1	1	1
40	41	200	23.1484	26.8984	0.269958	2		12.0488	72	2	10	1	1	0	0	0	0	0	5849	2	2	1	10	1	1	1	1	2	1	1	1	1
42	44	4500	26.5586	27.6992	1.44995	8		41	98			10	8	6	2	0	2	0	5883	1	1	2	8	2	2	1	1	1	1	1	1	1
37	36	4500	21.0898		4.43945	18	2.47998	0				11	8	7	3	2	1	0	5888	1	1	1	8	2	1	3	5	4	2	1	1	1
39	51	1050	24.9766	26.7773	1.40991	10		0				12	10	6	2	0	2	0	5890	2	2	3	9	2	1	3	5	4	2	1	1	1
43	45	4950	21.2578	25.1992	0.0999908	5		4.60938	63	3	21	7	6	2	0	0	0	0	5904	1	1	2	10	1	1	1	1	2	1	1	1	1
40	48	875	19.4766	23.3984	2.7998	14	12	63.75	70	2	13	4	2	2	2	0	2	0	5907	2	2	1	1	2	1	1	1	2	1	1	1	1
40	39	175	22.4883	29.0078	0.399963	3	20	54.5	73	3		2	2	2	0	0	0	0	5908	2	2	1	10	1	1	1	1	2	1	1	1	1
37	34	4500	24.3086	24.3867	0.429993	4	17	0.899902	60	2	17	4	4	2	1	0	1	0	5928	1	1	1	10	1	1	1	1	2	1	1	1	1
43	47	700	20.1992	23.2969	0.219971	2	6.69922	1.33984	25	2		1	1	1	0	0	0	0	5964	2	2	1	10	1	1	1	1	2	1	2	1	1
43	50	4500	23.5664	29.5977	1.95996	10	7.88965	31.5	48	1	31	15	12	6	2	0	2	0	5992	1	1	1	2	2	1	1	5	2	2	1	1	1
40	37	875	26.4492	29.0273	0.439941	3	7.0791	19.418	66	1	24	2	1	0	0	0	0	0	5993	2	2	1	10	1	1	1	1	2	1	1	1	1
37	37	875	23.3672	25.3984	1.46997	7		0				6	3	1	1	0	1	0	6012	2	2	3	9	2	1	1	5	4	2	1	1	1
42	50	700	31.5898	24.6875	1.2998	6	12	61.875	74	1	10	4	3	2	1	0	1	0	6015	2	2	3	9	2	1	1	1	2	1	1	1	1
40	41	437	19.8281	23.6562	0.0499954	6	21	29	45			5	4	4	1	0	1	0	6055	2	2	2	10	1	2	1	1	1	1	1	1	1
38	39	4950	23.4375	24.9297	0.609985	6	8.03906	83	68			2	2	1	0	0	0	0	6079	1	1	2	10	1	2	1	1	1	1	1	1	1
38	39	4950	23.4375	24.9297	0.609985	3	8.41992	83	68			1	1	0	0	0	0	0	6079	1	1	2	10	1	2	1	1	1	1	1	1	1
35.4219	44	1120	17.3984	29.3984	1.85986	3		35	70	6		3	2	2	1	1	0		1275942642	1	2	3	9	2	1	1	1	3	1	2	1	1
34.4375	35	1725	22.8984	23.3984	3.38965	13		35	70	6		13	8	8	7	5	2		1430542714	1	2	3	9	2	1	1	1	3	1	2	1	1
39.7422	39	3262			1.30981	15		9.99868e-06	10	1		29	22	10	4	1	3		1031142404	1	1	3	9	2	1	1	1	2	1	2	1	1
32.9766	36	4200			1.2998	10	11.7988	9.99868e-05	5	1		16	13	8	4	2	2		162742685	1	4	3	9	2	1	1	1	2	1	1	3	1
36.3516	37	1800			1.7998	15		0.000999928	2	2		10	7	4	1	1	0		1283442501	1	3	3	9	2	1	1	1	2	1	1	1	1
37.9688	36	1850				16		0.000999928	5	1		20	15	8	3	1	2		1514842718	1	2	4	9	2	2	1	1	2	1	1	1	1
39.1641	40	2925	25.5		3.5	24		0.0999908	2	1		17	10	8	1	0	1		1153042392	1	2	3	9	2	1	1	1	2	1	2	1	1
35.9688	36	2700			4.7998	32		0.0999908	5	2		21	17	10	4	0	4		992442501	1	1	3	9	2	1	1	1	2	1	2	1	1
33.7031	33	4125	22.2969	30.2969	1.19995	5	5.69922	0.5	15	2		4	2	2	1	0	1		1319342576	1	2	1	6	2	1	1	1	2	1	1	1	1
41.7188	42	2100				11		0.5	8	1		12	11	4	1	1	0		937342655	1	2	4	9	2	2	1	1	2	1	1	1	1
28.5742	35	3600				15		0.799927	7	2		11	9	2	1	1	0		1418142546	1	2	3	9	2	1	1	1	2	1	2	1	1
43.0391	44	3900			0.699951	25		0.799927	25	2		19	12	9	3	2	1		752542562	1	2	2	9	1	2	1	1	2	1	2	1	1
38.1641	38	1000	22.7969	23	0.399963	2	7.69922	1	20	1		3	3	1	1	0	1		1269642405	2	2	1	10	1	1	1	1	2	1	1	1	1
41.2734	44	2175				6		1	40	2		7	5	2	1	0	1		994942412	1	2	4	9	2	2	1	1	2	1	1	1	1
42.4453	49	3300			4.5	10		1	1	1		11	9	3	2	0	2		1426542639	1	2	4	9	2	2	1	1	2	1	1	1	1
38.7734	40	3900			6.2998	6		1	32	1		11	10	7	4	2	2		1379842467	1	3	3	9	2	1	1	1	2	1	1	1	1
38.2812	36	2025				18		1	7	2		12	10	5	4	3	1		1355842507	1	3	3	9	2	1	1	1	2	1	1	1	1
37.9922	41	2400				18		1	30	2		12	7	6	2	1	1		1077142418	1	2	3	9	2	1	1	1	2	1	1	1	1
36.4531	35	2250			6	32		1	50	2		21	13	10	3	2	1		1025942674	1	2	3	9	2	1	1	1	2	1	2	1	1
41.9453	45	4500			0.98999	4		1.5	35	2		3	3	1	1	0	1		994942658	1	3	4	10	1	2	1	1	2	1	1	1	1
36.9531	45	1949			1.58984	17		1.5	10	1		11	11	7	4	2	2		1359442473	1	1	3	9	2	1	1	1	2	1	1	1	1
35.0156	33	2400			9.29883	18	5.59961	2	15	3		14	13	8	4	4	0		1416542543	1	1	3	9	2	1	1	1	2	1	1	1	1
37.7266	37	2211			3.97998	34	6	2	10	1		26	14	9	3	1	2		1472942671	1	2	3	9	2	1	1	1	2	1	1	1	1
44.0547	56	3600	20.3984		1.41992	5	7.59961	2	30	2		9	9	8	3	1	2		517542702	1	4	1	6	2	1	1	1	2	1	1	1	1
38.9297	40	2400	28.3984	23	2.69971	7		2	30	3		7	5	4	2	1	1		1302342446	1	1	4	9	2	2	1	1	2	1	1	1	1
41.4062	44	4250				9		2	35	2		7	5	2	2	1	1		994942462	1	2	4	9	2	2	1	1	2	1	1	1	1
42.5391	49	3300	19.8984		2.5	10		2	40	2		9	4	3	1	0	1		1312442398	1	1	4	9	2	2	1	1	2	1	1	1	1
42.6328	38	3375			1.2998	8		2	35	3		11	8	3	1	1	0		900442436	1	2	4	9	1	2	1	1	2	1	2	1	1
32.5703	34	1873			7.89941	40		2	10	2		41	25	18	12	8	4		1314342486	1	2	3	9	2	1	1	1	2	1	1	1	1
31.3125	34	2775	23.2969		1.69995	12	4.2998	3	10	2		9	8	8	6	6	0		1353242488	1	2	3	9	2	1	1	1	2	1	1	1	1
37.2812	42	3300	17.5		0.899902	9	4.7998	3	35	3		7	5	2	1	0	1		1404342583	1	3	3	9	2	1	1	1	2	1	2	1	1
44.6328	37	2700			4.5	5	5.39941	3	15	3		5	5	5	2	1	1		1353742454	1	1	4	9	2	2	1	1	2	1	1	1	1
39.8438	27	4500			1.09985	5		3	10	2		6	4	4	1	1	0		1333742529	1	1	4	9	2	2	1	1	2	1	1	1	1
35.9688	38	2700			4.19922	29		3	25	1		19	12	8	3	2	1		1453942709	1	4	3	9	2	1	1	1	2	1	1	1	1
42.5	43	2200	20.3984		1.08984	3		3	3	2		2	2	2	2	0	2		1214942390	2	2	3	9	2	1	1	1	2	1	1	1	1
36.6016	37	3600				11	7.59961	4	20	2		19	10	9	5	2	3		1326542695	1	2	3	9	2	2	1	1	2	1	2	1	1
35.1875	34	2025			4.34961	14	7.60938	4	40	2		14	9	5	1	1	0		1459742639	1	2	4	9	2	2	1	1	2	1	1	1	1
39.6172	27	2250			0.869995	5		4	35	2		6	6	6	3	0	3		1333742446	1	2	4	9	2	2	1	1	2	1	1	1	1
40.7969	49	1650			1.0498	5		4	30	1		6	6	4	1	0	1		1383942438	1	2	4	9	2	2	1	1	2	1	1	1	1
36.875	38	2700			1.69995	11		4	35	3		7	5	4	2	2	0		1044042529	1	1	3	9	2	1	1	1	2	1	1	1	1
38.25	37	2100			1.90991	13		4	25	1		9	9	7	4	2	2		1515642716	1	2	3	9	2	1	1	1	2	1	1	1	1
41.6953	41	3600			2.09961	5		4	15	2		10	7	5	3	2	1		349842565	1	2	3	9	2	1	1	1	2	1	1	1	1
43.8672	54	3600	28.0977		2.67969	13		4	7	1		12	11	5	1	0	1		1396542514	1	3	2	10	1	1	1	1	2	1	1	1	1
43.0938	39	2625			1.2998	4		5	30	1		3	3	2	1	1	0		900442607	1	4	4	9	2	2	1	1	2	1	1	1	1
40.8516	54	2400			1.2998	4		5	15	2		4	3	3	3	2	1		1465242678	1	3	4	9	2	2	1	1	2	1	1	1	1
41.1328	41	3600			0.869995	5		5	50	3		5	3	3	1	0	1		835142420	1	4	4	10	1	2	1	1	2	1	1	1	1
44.6406	38	1120	18.8984	27.75		7		5	50	3		8	6	3	1	0	1		1504042721	1	2	4	9	2	2	1	1	2	1	1	1	1
41.3281	40	2400			2.69971	10		5	35	3		13	10	8	2	0	2		1480842682	1	2	4	9	2	2	1	1	2	1	1	1	1
31.8906	33	3600				14		5	30	3		15	10	7	3	1	2		1427342534	1	2	4	9	2	2	1	1	2	1	1	1	1
36.6094	40	2700			0.799927	5	14.7988	6	40	3		9	7	5	5	4	1		1318442506	1	1	3	10	1	1	1	1	2	1	1	1	1
41.2969	42	1120	24.3984	40.7969	1.8999	8		6	35	3		9	5	4	1	0	1		1047642643	1	3	2	14	2	2	1	1	2	1	1	1	1
38.0391	52	2600	25.1992		1.8999	10		6	20	2		11	9	8	4	4	0		1347242528	1	2	4	9	2	2	1	1	2	1	1	1	1
36.3672	36	2625	19.0977			11		6	20	2		12	8	7	5	2	3		1200442573	1	2	2	8	2	2	1	1	2	1	2	1	1
35.5469	30	3600				13		6	50	1		14	7	4	1	0	1		1477642653	1	2	4	9	2	2	1	1	2	1	1	1	1
40.5781	45	4500	20.3984	24.5	0.569946	15		6	5	1		15	10	6	2	1	1		1426642580	1	2	2	8	2	2	1	1	2	1	1	1	1
40.7812	49	1200	19.1992		5.00977	32		6	15	5		23	14	8	2	2	0		1286142413	1	2	3	9	2	1	1	1	2	1	1	1	1
29.3203	34	1120	19.3984	24.7969	1.59985	40		6	60	2		37	11	8	6	4	2		1386242650	1	3	3	9	2	1	1	1	2	1	1	1	1
36.9219	38	2700	25.0977		6	40	5.5	7	60	3		32	14	11	8	5	3		1083042698	1	2	3	9	2	1	1	1	2	1	1	1	1
40.4922	48	3525	20.7969	24.0977	0.75	9	6.59961	7	4	1		7	3	2	2	0	2		1393642660	1	4	3	9	2	1	1	1	2	1	1	1	1
43.0078	42	1350				13		7	25	2		9	7	6	3	0	3		1352542392	1	3	3	9	2	1	1	1	2	1	1	1	1
34.1328	33	1975				20		7	45	3		14	13	11	7	4	3		1462642662	1	2	3	9	2	1	1	1	2	1	1	1	1
35.9844	37	3600	23	28.6992	19.5977	40		7	35	2		32	12	10	9	7	2		999342436	1	4	1	6	2	1	1	1	2	1	1	1	1
40.5312	45	3000	27.5		1.26978	10	4.69922	8	55	3		7	4	3	2	0	2		1394542583	1	2	4	9	2	2	1	1	2	1	1	1	1
38.875	46	3600			1.20996	5	7.09961	8	35	2		4	4	2	1	0	1		1279342427	1	1	1	10	1	1	1	1	2	1	1	1	1
37.0391	37	3000	21			21	7.89941	8	25	1		7	6	3	2	1	1		1350442709	1	3	2	10	1	2	1	1	2	1	1	1	1
41.375	38	3300			1.2998	6		8	15	2		8	6	5	2	1	1		1354742502	1	2	4	9	2	2	1	1	2	1	1	1	1
41.7109	44	2550	24.3984	22.2969	0.679932	14		8	15	2		10	9	8	1	0	1		1311242387	1	2	3	9	2	1	1	1	2	1	1	1	1
33.8359	34	2200			1.7998	29		8	30	2		19	13	9	4	2	2		1456542668	1	4	3	9	2	1	1	1	2	1	1	1	1
40.1562	39	2700			4.09961	38		8	35	3		25	20	14	9	5	4		1430042583	1	2	3	9	2	1	1	1	2	1	1	1	1
34.5547	34	1648			5	35		8	55	3		25	14	9	2	1	1		1348942522	1	1	3	9	2	1	1	1	2	1	1	1	1
40.1797	42	2175	20.1992	23	1.19995	13	6.13965	9	45	2		10	7	5	2	2	0		1266642494	1	2	1	14	2	1	1	1	2	1	1	1	1
42.7266	50	3525	29.6992			12	8.59961	9	28	2		13	8	4	2	1	1		1374442691	1	4	4	9	2	2	1	1	2	1	1	1	1
42.5234	43	4125	21.0977		0.399963	6	13.1289	9	40	3		5	4	3	1	0	1		1418042625	1	1	4	9	2	2	1	1	2	1	1	1	1
44.2734	43	3600			0.169983	3		9	50	3		5	4	3	1	0	1		1415742620	1	2	3	10	1	1	1	1	2	1	1	1	1
44.5312	41	1350				10		9	30	2		7	7	7	4	1	3		722242438	1	2	3	9	2	1	1	1	2	1	1	1	1
40.6797	46	3000				11		9	50	4		7	7	7	1	0	1		1177742528	1	1	3	9	2	1	1	1	2	1	1	1	1
33.7188	39	3600				14		9	40	0		15	8	5	4	3	1		1404942499	1	2	2	14	2	2	1	1	2	1	1	1	1
38.1641	43	2400	21.7969	24.3984	3.3999	17	4.5	10	50	3		13	10	7	7	3	4		1324742699	1	2	3	9	2	1	1	1	2	1	1	1	1
40.7422	44	3000			1	6	5.56934	10	15	1		6	5	3	2	1	1		1484342710	1	2	2	10	1	2	1	1	2	1	1	1	1
37.9609	41	2475			1.19995	6	7.19922	10	40	10		10	7	7	2	1	1		1463542696	1	4	3	9	2	1	1	1	2	1	1	1	1
36.1719	40	2700			5	22	9.69922	10	35	1		22	10	7	2	0	2		1387942531	1	1	4	9	2	2	1	1	2	1	1	1	1
43.1172	45	3600	18.7969		2.2998	5	10	10	30	3		8	6	5	3	2	1		1224942634	1	4	3	9	2	1	1	1	2	1	1	1	1
38.6562	41	4200	20.6992		1.83984	6		10	46	3		5	4	4	2	0	2		480742439	1	1	4	9	2	2	1	1	2	1	1	1	1
37.2969	38	3000			0.599976	7		10	35	2		6	4	3	2	1	1		1328742419	1	1	4	9	2	2	1	1	2	1	1	1	1
39.7266	41	4500				8		10	50	3		6	6	5	2	0	2		1351842562	1	1	4	9	2	2	1	1	2	1	1	1	1
38.3828	40	3300				6		10	45	4		9	6	5	4	3	1		1387042543	1	2	4	9	2	2	1	1	2	1	1	1	1
33.8984	34	2550			1.3999	9		10	50	3		10	4	4	3	2	1		1420542578	1	2	4	9	2	2	1	1	2	1	1	1	1
40.6797	37	3000			3	10		10	43	2		11	9	6	6	3	3		1399642539	1	1	4	9	2	2	1	1	2	1	1	1	1
42.6641	45	2925			3.20996	13		10	45	3		11	9	5	3	1	2		1359142453	1	1	4	9	2	2	1	1	2	1	1	1	1
32.5625	33	1950				11		10	40	3		14	11	5	4	2	2		1293242422	1	2	2	14	2	2	1	1	2	1	1	1	1
35.5234	35	3600				14		10	42	3		15	10	6	5	4	1		1342242511	1	2	4	9	2	2	1	1	2	1	1	1	1
42.2344	49	3300	29.6992			12	8.59961	11	13	2		20	17	14	8	1	7		1374442511	1	1	4	9	2	2	1	1	2	1	1	1	1
42.4766	42	1800	27.5		0.199982	4	10	11	48	3		5	5	4	2	1	1		255542717	1	2	4	10	1	2	1	1	2	1	1	1	1
36.7812	44	1800	20.0977		3	5	11.6992	11	30	5		11	10	8	4	2	2		1397042677	1	4	2	10	1	2	1	1	2	1	1	1	1
42.9297	47	1200	24.7969	32.7969	0.299988	3	14.1992	11	46	3		2	1	1	1	0	1		1149942459	2	2	2	10	1	2	1	1	2	1	1	1	1
34.0312	33	3600	28.6992		3.19971	4		11	45	2		4	2	2	1	0	1		1035842532	1	4	2	6	2	2	1	1	2	1	1	1	1
36.0156	37	4400				12		11	45	4		9	6	3	2	2	0		1415342499	1	2	4	9	2	2	1	1	2	1	1	1	1
39.1875	38	3300			4.0791	6		11	40	3		11	6	4	1	0	1		1465442677	1	2	3	9	2	1	1	1	2	1	1	1	1
39.4609	42	2100				13		11	60	3		16	12	9	5	3	2		622242651	1	4	4	9	2	2	1	1	2	1	1	1	1
38.9609	47	2100	19.0977	28.0977	1.38989	11	5.39941	12	35	4		11	5	5	1	0	1		1351042536	1	1	2	8	2	2	1	1	2	1	1	1	1
34.3047	35	3600	21.7969	23.5977	6.19922	6	8.09961	12	38	2		10	10	7	3	2	1		1258042464	1	4	1	15	2	1	1	1	2	1	1	1	1
39.9922	34	3300			0.5	8	8.43945	12	50	3		14	12	8	3	0	3		1327442422	1	1	3	9	2	1	1	1	2	1	1	1	1
36.3984	41	3000	21.5	27.0977	2.47998	7	9	12	70	3		11	10	8	3	1	2		1413742697	1	2	3	9	2	1	1	1	2	1	1	1	1
36.3984	37	2850	20.0977	30.6992	3.66992	7	10	12	25	2		12	9	8	3	1	2		1379442552	1	2	1	10	1	1	1	1	2	1	1	1	1
41.8203	44	3300			1.2998	4		12	40	3		5	4	4	2	1	1		1106742635	1	2	4	9	2	2	1	1	2	1	1	1	1
41.3281	44	3000			1.2998	7		12	35	2		6	5	5	2	1	1		1106742455	1	1	4	9	2	2	1	1	2	1	1	1	1
36.5	40	1800	23		2.09961	7		12	65	4		8	4	3	1	0	1		1424142553	1	2	2	14	2	2	1	1	2	1	1	1	1
36.4766	36	3150	21			9		12	10	2		8	6	4	1	1	0		1350442503	1	1	2	10	1	2	1	1	2	1	1	1	1
40.9766	40	2250			2.85986	8		12	50	3		10	10	9	4	1	3		1321042654	1	2	4	9	2	2	1	1	2	1	1	1	1
40.5391	39	1120			2.85986	12		12	60	3		11	10	7	4	2	2		1321042492	1	2	4	9	2	2	1	1	2	1	1	1	1
40.7812	44	3000			2.3999	18		12	55	2		15	12	11	7	2	5		793642436	1	3	4	9	2	2	1	1	2	1	1	1	1
36.6562	37	2475				20		12	45	3		17	16	15	6	4	2		1450942646	1	2	4	9	2	2	1	1	2	1	1	1	1
29	34	3600	19.3984	24.7969	1.59985	32		12	40	3		23	10	5	1	0	1		1386242534	1	4	3	9	2	1	1	1	2	1	1	1	1
36.4141	40	1850			14.4785	19		12	40	4		24	14	10	2	2	0		1376342527	1	2	4	9	2	2	1	1	2	1	1	1	1
31.3867	33	1120			4.59961	21	5.5	13	37	2		16	13	11	6	6	0		1367242430	1	2	3	9	2	1	1	1	2	1	1	1	1
41.9844	43	2400			4.89941	9	5.59961	13	45	3		9	7	5	2	0	2		1331242653	1	1	4	9	2	2	1	1	2	1	1	1	1
37.2344	35	2400			2.88965	7	7.59961	13	36	3		7	6	3	1	1	0		1370042429	1	3	4	9	2	2	1	1	2	1	1	1	1
41.875	43	4500	24.5			13		13	50	3		12	9	5	2	1	1		1289942643	1	1	4	9	2	2	1	1	2	1	1	1	1
33.0469	34	3600	22.5977		2.09961	19		13	20	1		17	14	13	11	7	4		1399942716	1	4	2	8	2	2	1	1	2	1	1	1	1
37.7031	35	2300	19.7969	24.1992	1.12988	12	5.44922	14	50	3		14	9	4	2	1	1		1215442398	1	2	4	9	2	2	1	1	2	1	1	1	1
42.875	42	1000			0.769897	3	6.59961	14	40	3		2	1	1	1	1	0		281942546	2	2	1	10	1	1	1	1	2	1	1	1	1
36.0234	33	2775	24.5977		7.19922	11	6.89941	14	30	2		11	11	3	3	3	0		1456842683	1	4	4	9	2	2	1	1	2	1	1	1	1
40.9219	47	2700				7	7.5	14	40	3		12	8	4	1	0	1		270442690	1	2	3	9	2	1	1	1	2	1	1	1	1
35.7578	41	0			0.0999908	1	27.5977	14	40	3		1	1	1	1	1	0		1378442702	2	5	1	10	1	1	1	1	2	1	1	1	1
36.375	46	3600	23.6992	22.0977	5.50977	21		14	40	3		21	11	7	4	3	1		1258842513	1	4	2	6	2	2	1	1	2	1	1	1	1
40.6484	43	3000			0.199982	4	6	15	43	3		6	5	4	1	1	0		1346142445	1	1	2	10	1	2	1	1	2	1	1	1	1
37.0781	35	2024			11.6992	15	8.29883	15	50	3		39	16	12	5	3	2		1364142464	1	2	4	9	2	2	1	1	2	1	1	1	1
39.2422	38	3000			1.3999	7	9.5	15	10	1		11	7	4	2	1	1		769642653	1	2	3	9	2	1	1	1	2	1	1	1	1
40.6641	40	3550	20.1992		1.59985	11	9.89844	15	30	1		19	17	8	3	2	1		563842671	1	2	3	9	2	1	1	1	2	1	1	1	1
33.3203	41	3600	20.5	26.5977	11.5	15	12.6992	15	40	3		15	9	5	4	4	0		1292442639	1	4	2	6	2	2	1	1	2	1	1	1	1
40.1094	34	2700	28.2969		0.899902	7		15	28	3		6	3	2	2	0	2		1328342412	1	2	2	10	1	2	1	1	2	1	1	1	1
39.2344	40	3900			3.5	5		15	45	2		10	8	5	2	1	1		870742412	1	1	3	9	2	1	1	1	2	1	1	1	1
40.1641	51	3300				7		15	30	2		10	7	4	1	0	1		1313342543	1	2	2	10	1	2	1	1	2	1	1	1	1
41.3047	43	2025			4.89941	9		15	50	3		11	9	5	1	0	1		1331242406	1	2	4	9	2	2	1	1	2	1	1	1	1
38.1484	33	2625	21.8984			12		15	50	2		11	6	6	5	2	3		1438842681	1	2	4	9	2	2	1	1	2	1	1	1	1
40.1094	48	3600				17		15	36	2		12	9	4	2	1	1		967742431	1	2	3	9	2	1	1	1	2	1	1	1	1
44.0391	46	2175			2.11963	17	4.85938	16	55	4		13	8	4	2	0	2		1209642418	1	2	3	9	2	1	1	1	2	1	1	1	1
39.0938	50	2700			5.59961	20	5.19922	16	50	3		15	13	7	4	2	2		1252942385	1	1	3	9	2	1	1	1	2	1	1	1	1
38.2266	44	2925			2.95996	10	5.69922	16	40	3		10	9	8	6	5	1		1324442455	1	2	4	9	2	2	1	1	2	1	1	1	1
39.7266	46	1800			0.25	3		16	10	1		2	1	1	1	0	1		1466442678	1	4	1	10	1	1	1	1	2	1	2	1	1
40.8047	34	1950	18.7969		0.899902	5		16	30	3		5	5	3	2	0	2		1249842432	1	2	4	9	2	2	1	1	2	1	1	1	1
36.2266	35	3300	21.1992			15		16	60	10		11	10	9	4	2	2		510042510	1	2	3	9	2	1	1	1	2	1	1	2	1
37.6094	38	1725			12.0996	40		16	30	15		34	27	16	6	2	4		1354142691	1	2	3	9	2	1	1	1	2	1	2	1	1
38.1797	42	3600	23.5		10	40		16	37	2		43	23	14	4	2	2		953642564	1	4	2	6	2	2	1	1	2	1	1	1	1
42	42	3075	25.2969		8	11	8	17	30	3		32	20	18	8	1	7		1305742432	1	1	4	9	2	2	1	1	2	1	1	1	1
40.5078	36	3000			1.3999	7	18.8984	17	40	3		18	6	3	2	0	2		1257142534	1	2	2	10	1	2	1	1	2	1	1	1	1
41.0234	47	3525			1.5	3		17	50	3		6	6	3	3	0	3		1371342716	1	1	3	9	2	1	1	1	2	1	1	1	1
43.1016	46	2400			4.39941	12		17	35	2		15	8	3	1	1	0		1232442401	1	2	4	9	2	2	1	1	2	1	1	1	1
36.1641	38	2550			4.19922	5	6.09961	18	40	3		5	4	4	4	3	1		1389542598	1	2	2	10	1	2	1	1	2	1	1	1	1
35.5	47	1650			11.3984	14	6.09961	18	35	3		14	14	10	7	7	0		1463742661	1	4	2	6	2	2	1	1	2	1	1	1	1
34.4922	46	2400			6.69922	7		18	40	3		9	7	3	1	1	0		1407342688	1	2	4	9	2	2	1	1	2	1	2	1	1
37.8438	60	1120	18.6992		2.1499	10		18	30	3		11	7	6	6	3	3		1316942459	1	2	4	9	2	2	1	1	2	1	1	1	1
41.7969	36	3000			7.5498	30		18	60	3		25	24	15	5	1	4		1196642549	1	1	4	9	2	2	1	1	2	1	1	1	1
37.3672	42	3150	22.7969		1.72998	15	7.59961	19	35	3		8	5	2	2	1	1		1380242538	1	2	2	8	2	2	1	1	2	1	1	1	1
38.9062	39	2100			11.8984	27	6	20	56	3		27	19	14	7	3	4		1461342667	1	2	2	14	2	2	1	1	2	1	2	1	1
40.6406	50	2700	21.7969		3.56982	11		20	40	2		10	9	7	3	0	3		1163442570	1	2	2	6	2	2	1	1	2	1	1	1	1
33.2422	35	1725			8.5	20		20	60	3		25	11	11	7	4	3		1140642401	1	2	2	6	2	2	1	1	2	1	1	1	1
37.9219	39	2475	25.3984		7.94922	30		20	20	2		27	15	11	2	2	0		1366342432	1	2	2	14	2	2	1	1	2	1	1	1	1
39.5625	50	1800			3.30957	16	6.5	22	25	2		12	10	6	4	2	2		788042695	1	2	3	9	2	1	1	1	2	1	1	1	1
39.5078	37	2400			0.679932	7	9	22	40	3		6	4	3	3	0	3		1402342674	1	3	2	10	1	2	1	1	2	1	1	1	1
41.7422	39	2400			0.469971	7	26	22	58	3		5	4	3	1	0	1		1309042422	1	1	4	9	2	2	1	1	2	1	1	1	1
31.9062	34	2400	19.5	23.1992	1.2998	7		22	42	2		7	5	2	2	0	2		1143842412	1	1	2	8	2	2	1	1	2	1	1	1	1
40.1953	40	4350			1.19995	12		22	55	3		9	7	5	2	2	0		1195142454	1	1	4	9	2	2	1	1	2	1	1	1	1
31.4141	47	3000	21		1.16992	12		22	42	3		11	8	8	5	2	3		1419142719	1	2	4	9	2	2	1	1	2	1	1	1	1
31.1562	44	1120			8.25977	26		22	60	3		24	17	12	5	4	1		1261942439	1	2	2	14	2	2	1	1	2	1	1	1	1
43.0312	42	3300	19.3984	24.8984	0.909912	3	6	23	55	3		3	2	2	2	0	2		1446142695	1	2	4	10	1	2	1	1	2	1	1	1	1
42.1875	35	3600			0.699951	7		23	52	3		8	6	5	2	0	2		1357142395	1	2	4	9	2	2	1	1	2	1	1	1	1
40.8203	47	3600	21		4.89941	14		23	55	3		13	12	9	3	2	1		718542562	1	3	4	9	2	2	1	1	2	1	1	1	1
39.3203	48	2250	19.0977	28.0977	1.38989	6	6.5	24	50	2		6	5	4	2	0	2		1351042667	1	1	2	8	2	2	1	1	2	1	1	1	1
38.4688	40	2700	26.2969		2.25	10	8.05859	24	48	3		10	8	5	2	1	1		1405342667	1	2	4	9	2	2	1	1	2	1	1	1	1
32.5312	34	4500	19.5	23.1992	1.2998	8	8.09961	24	45	3		12	8	4	2	1	1		1143842639	1	2	2	8	2	2	1	1	2	1	1	1	1
41.9219	45	1750			0.299988	3	9.12891	24	45	3		2	2	2	1	0	1		1364642566	1	2	2	10	1	2	1	1	2	1	1	1	1
31.6406	33	3600	19.6992	24.2969		21	6.42969	25	40	3		16	16	16	5	4	1		1444542660	1	4	3	9	2	1	1	1	2	1	1	1	1
41	40	3600			0.5	4		25	55	3		4	3	2	2	0	2		1387542444	1	3	2	10	1	2	1	1	2	1	1	1	1
39.6875	48	2400			0.899902	8		25	25	3		7	5	3	2	2	0		1295342405	1	1	4	9	2	2	1	1	2	1	1	1	1
39.3438	39	2100	23		7.09961	11	6.46973	26	50	3		11	9	5	2	1	1		1380642476	1	2	4	9	2	2	1	1	2	1	1	1	1
40.6562	47	900			1.09985	3	25	26	40	2		2	2	2	2	1	1		1311042562	2	2	4	10	1	2	1	1	2	1	1	1	1
42.9219	52	3000			1.19995	10		26	45	3		8	3	3	1	0	1		1400342544	1	2	4	9	2	2	1	1	2	1	1	1	1
34.7812	34	3225	27.6992			15		26	50	3		14	8	6	4	2	2		1378542513	1	2	2	14	2	2	1	1	2	1	1	1	1
42.8359	47	3600				14		26	45	2		15	10	3	1	0	1		1321142482	1	3	4	9	2	2	1	1	2	1	1	1	1
39.7109	42	1800	25		6.59961	36		26	35	3		33	14	10	5	3	2		1361642482	1	1	4	9	2	2	1	1	2	1	1	1	1
39.0859	43	3600				8		27	28	2		6	6	6	3	2	1		1395342480	1	2	3	9	2	1	1	1	2	1	1	1	1
34.7109	46	1500	24.0977		1.59985	21		27	50	3		19	15	10	6	4	2		1337142423	1	2	4	9	2	1	1	1	2	1	1	1	1
30.5664	30	1985	18.6992		3	5	8.14844	28	38	3		8	6	6	1	1	0		1341442415	1	1	3	9	2	1	1	1	2	1	1	1	1
43.7812	54	2400			0.769897	5	10.0996	28	45	3		3	2	2	1	0	1		1378742574	1	2	4	9	2	2	1	1	2	1	1	1	1
40.7266	45	3300	21.0977	30.6992	1.19995	4	16	28	45	3		7	3	3	2	1	1		1309542473	1	2	3	9	2	1	1	1	2	1	1	1	1
36.2109	42	2625			2.3999	7		28	55	3		6	5	4	1	0	1		1391242646	1	4	4	10	1	2	1	1	2	1	1	1	1
39.1172	40	1800				14		28	45	3		17	9	9	6	4	2		1441042569	1	2	4	9	2	2	1	1	2	1	1	1	1
42.4219	45	2250	24.3984	22.2969	0.679932	7	8.69922	29	60	7		11	11	10	3	0	3		1311242646	1	2	3	9	2	1	1	1	2	1	1	1	1
38.8281	44	2025			7	17	10	29	68	3		17	15	14	8	4	4		1410742507	1	1	2	8	2	2	1	1	2	1	1	1	1
38.5312	38	2700				9	7.23926	30	50	5		15	10	9	5	1	4		750342684	1	3	3	9	2	1	1	1	2	1	1	1	1
37.5156	35	3000			1.02979	8	7.89941	30	45	3		11	3	2	2	0	2		1380942539	1	3	4	9	2	2	1	1	2	1	1	1	1
41.7969	40	3875	17.1992	23.6992	1.05981	3	15	30	50	3		3	3	2	1	0	1		1245242478	1	2	2	8	2	2	1	1	2	1	1	1	1
43.5078	34	3600				17		30	55	3		12	11	5	4	1	3		1267342487	1	2	3	9	2	2	1	1	2	1	1	1	1
43.5078	34	3600				17		30	55	3		12	11	5	4	1	3		1267342487	1	2	3	9	2	1	1	1	2	1	1	1	1
37.0391	37	2060			12.0996	40		30	30	15		27	19	14	4	2	2		1354142483	1	2	3	9	2	1	1	1	2	1	2	1	1
34.375	34	4150			3.5	13		31	57	3		10	9	5	4	3	1		1338142431	1	1	2	6	2	2	1	1	2	1	1	1	1
39.2031	44	3375	26		0.909912	3	10	32	30	2		3	2	2	2	1	1		1223642443	1	1	2	10	1	2	1	1	2	1	1	1	1
37.2344	40	2700			1.09985	8		33	54	3		9	8	5	5	3	2		1394242486	1	2	2	10	1	2	1	1	2	1	1	1	1
40.4609	42	3000	19		1.09985	6	4	35	50	3		6	5	4	2	1	1		1207242558	1	1	4	10	1	2	1	1	2	1	1	1	1
41.4453	41	2400			0.97998	13	6.5	35	65	3		8	5	5	4	0	4		1370242444	1	1	4	9	2	2	1	1	2	1	1	1	1
39.9141	43	3600			1.19995	8	8.09961	35	55	3		14	6	5	3	2	1		1397142674	1	3	3	9	2	2	1	1	2	1	1	1	1
40.7266	47	3000			1.05981	2	11.5	35	55	6		3	3	2	2	0	2		1508342700	1	4	1	12	1	1	1	1	2	1	1	1	1
34.4922	35	2025	19.6992		3.2998	17	21	35	78	3		7	6	5	3	3	0		1326442398	1	2	2	6	2	2	1	1	2	1	1	1	1
39.4453	43	2100				7		35	45	3		9	8	5	2	1	1		1124242447	1	2	4	9	2	2	1	1	2	1	1	1	1
39.5859	40	1950			6.19922	16	6.09961	36	48	3		16	11	8	2	0	2		1325742397	1	1	4	9	2	2	1	1	2	1	1	1	1
35.9922	40	2400		23.3984	6.28906	20	6.19922	36	5	4		15	12	8	3	0	3		1277642396	1	1	3	9	2	1	1	1	2	1	1	1	1
39.5703	48	3400			1.5	6	7.19922	38	50	3		4	4	4	2	0	2		944642691	1	2	4	9	2	2	1	1	2	1	1	1	1
43.9922	44	3600			1.71997	9		38	56	3		10	7	5	2	0	2		1382642436	1	2	4	9	2	2	1	1	2	1	1	1	1
43.1172	45	4500				14		38	40	3		10	7	6	2	0	2		1216542458	1	1	3	9	2	1	1	1	2	1	1	1	1
42.0859	44	2400	27		1.11987	2	8	39	55	6		4	2	2	2	1	1		1398042691	1	1	3	9	2	1	1	1	2	1	1	1	1
35.7422	52	1120				21		39	43	3		19	13	12	9	8	1		1325242509	1	2	4	9	2	2	1	1	2	1	1	1	1
36.4531	40	3225				17	5.19922	40	37	2		17	12	10	3	1	2		1206142416	1	1	2	8	2	2	1	1	2	1	1	1	1
35.3125	41	3600	21	25.1992	4	8	6.2998	40	20	1		6	5	5	1	1	0		1046442543	1	2	3	9	2	1	1	1	2	1	1	1	1
42.3125	45	3600				18	8.09961	40	36	2		18	13	11	3	0	3		1476842719	1	4	4	9	2	2	1	1	2	1	2	1	1
34.9531	36	2475			3.75	22	9	40	35	4		22	18	15	6	4	2		1449842676	1	4	4	9	2	2	1	1	2	1	1	1	1
44.0391	44	1200	19.5	24	2	5	10.5	40	50	3		5	3	2	2	0	2		1476942709	1	4	2	10	1	2	1	1	2	1	1	1	1
38.6328	39	1120			2.72998	13	14.2988	40	48	4		21	15	14	11	3	8		1256042486	1	2	3	9	2	1	1	1	2	1	1	1	1
34.1875	44	1949				20		41	33	3		25	20	16	8	5	3		1470742648	1	4	4	9	2	2	1	1	2	1	1	1	1
40.9922	55	3600			3.09961	14	8.5	42	25	4		14	9	8	3	1	2		889642683	1	3	2	14	2	2	1	1	2	1	1	1	1
34.5312	32	2175	18.3984			18		42	56	4		13	10	10	6	5	1		1441742677	1	2	3	9	2	1	1	1	2	1	1	1	1
41.6641	43	2250	21.5		1.45996	3		43	50	3		3	3	3	1	1	0		1397642551	1	1	2	10	1	2	1	1	2	1	1	1	1
35.3906	35	1800			7.67969	22	5	45	45	3		17	5	2	1	1	0		1429442691	1	4	3	9	2	1	1	1	2	1	1	1	1
40.6562	40	2400			2.05957	13		45	70	3		16	11	9	4	1	3		1349942425	1	1	4	9	2	2	1	1	2	1	1	1	1
42.6484	41	2700			1.19995	4		48	78	8		3	3	2	2	0	2		1358942532	1	1	3	9	2	1	1	1	2	1	1	1	1
44.1172	39	3300			2.5	15		48	50	3		22	13	12	3	0	3		1487742716	1	2	4	9	2	2	1	1	2	1	1	1	1
39.1875	43	2700	20.2969		1.13989	14	8.14844	50	50	3		12	10	9	4	1	3		1344342546	1	3	2	14	2	2	1	1	2	1	1	1	1
42.3828	39	2700			1.34985	26		50	56	3		17	13	9	3	1	2		1391742492	1	1	3	9	2	1	1	1	2	1	1	1	1
41.1875	41	2400			7	36		50	50	4		24	17	11	1	0	1		1365742474	1	1	3	9	2	1	1	1	2	1	1	1	1
37.6016	37	1575			2.76953	6		52	50	3		7	5	5	3	0	3		1498742686	1	2	2	8	2	2	1	1	2	1	1	1	1
42.6641	50	3000	18.7969	23.0977	4.19922	16		55	40	3		16	12	8	1	1	0		1198942417	1	2	4	9	2	2	1	1	2	1	1	1	1
34.4844	39	2625			3.19971	22		55	45	3		18	14	10	4	3	1		1013542522	1	1	4	9	2	2	1	1	2	1	1	1	1
39.1875	37	3000	29.2969		8.9082	35		55	60	8		25	15	13	3	0	3		1476442686	1	2	3	9	2	1	1	1	2	1	1	1	1
41.9375	46	2700			1.8999	13		56	45	3		11	6	3	1	0	1		1313942389	1	1	4	9	2	2	1	1	2	1	1	1	1
38.9375	55	4500				7		60	50	3		5	5	5	3	1	2		1133342466	1	1	4	9	2	2	1	1	2	1	1	1	1
36.9531	38	1120	17.2969	25.0977	7.69922	22		60	48	4		16	14	11	8	6	2		1165642497	1	4	3	9	2	1	1	1	2	1	1	1	1
40.8828	38	2400	29.3984		0.899902	7	10.5996	62	46	3		7	5	4	1	1	0		1285642458	1	2	4	9	2	2	1	1	2	1	1	1	1
41.8125	38	2275			8.69922	16		65	50	3		20	16	15	9	1	8		1179342388	1	2	4	9	2	2	1	1	2	1	1	1	1
38.5859	44	2900	26.5977		1.96997	4	8.06836	70	70	3		7	7	5	2	2	0		1400142704	1	2	3	9	2	1	1	1	2	1	2	1	1
39.0703	45	3000				14		75	45	3		15	13	11	5	1	4		1331942419	1	1	4	9	2	2	1	1	2	1	1	1	1
39.1719	39	3600				15		78	50	3		17	8	3	2	2	0		1295242427	1	2	4	9	2	2	1	1	2	1	1	1	1
36.1484	41	2250	24.1992		2.69971	25		82	55	8		18	15	13	8	6	2		1357342461	1	2	3	9	2	1	1	1	2	1	1	1	1
34.6406	44	3600				6		85	50	4		12	5	5	2	2	0		1056842408	1	4	3	9	2	1	1	1	2	1	1	1	1
32.1094	38	2625	21.5		1.5	4	11.7988	90	50	10		7	6	5	2	0	2		1469942678	1	2	3	9	2	1	1	1	2	1	1	1	1
44.8594	51	2100			3.30957	10		120	40	3		12	9	8	3	0	3		1280442385	1	1	4	9	2	2	1	1	2	1	1	1	1
31.9258	41	3400			0.47998	1	9.5	50	10	2		1	1	1	1	1	0		510040939	1	2	2	10	1	2	1	1	2	1	1	1	1
35.9609	41	3400			4.19922	14	4.69922	10	43	4		14	8	7	2	2	0		659541018	1	2	4	9	2	2	1	1	2	1	1	1	1
38.8047	41	3400			1.69995	5	5.59961	60	15	3		5	5	5	2	2	0		325040261	1	2	4	9	2	2	1	1	2	1	1	1	1
33.0078	41	3400			3.76953	14	5.89941	70	23	4		9	5	5	2	1	1		658041291	1	2	4	9	2	2	1	1	2	1	1	1	1
37.2109	41	3600			3.19971	14	7.2998	7	29	3		16	8	4	1	1	0		954141704	1	2	4	9	2	2	1	1	2	1	1	1	1
36.9766	41	3600			0.899902	4		13	39	4		5	4	3	2	2	0		819641417	1	2	4	9	2	2	1	1	2	1	1	1	1
33.8438	41	3400			2.09961	4		9	27	4		5	5	4	4	1	3		76839778	1	2	4	9	2	2	1	1	2	1	1	1	1
41.0312	41	3400			1.09985	8		10	15	2		11	9	7	2	2	0		1238342340	1	2	4	9	2	2	1	1	2	1	1	1	1
34.1172	41	3600			1.09985	9		27	10	2		13	13	9	4	3	1		676642070	1	2	4	9	2	2	1	1	2	1	1	1	1
37.6172	41	3600			2	11		14	39	6		16	13	11	4	3	1		1161942282	1	2	4	9	2	2	1	1	2	1	1	1	1
35.5547	41	3400			2.09961	12		10	48	1		17	12	10	1	0	1		1246242515	1	2	4	9	2	2	1	1	2	1	1	1	1
36.5469	33	1650				8		7	35	2		10	8	6	4	2	2		1355642465	1	2	4	9	2	2	1	1	1	1	1	1	1
34.6641	38	3600	20.7969		4.39941	15	5.59961	15	50	4		17	16	12	4	2	2		1307642660	1	4	4	9	2	2	1	1	1	1	1	1	1
40.6641	51	2700			0.539917	5	8	15	45	4		5	4	4	2	0	2		1391842527	1	2	4	9	2	2	1	1	1	1	1	1	1
37.3984	44	2400			0.799927	4		15	87	11		5	3	2	1	0	1		1375242500	1	2	4	9	2	2	1	1	1	1	1	1	1
35.2656	45	2700				18		15	55	4		15	8	5	5	2	3		1412142669	1	4	4	9	2	2	1	1	1	1	1	1	1
37.1094	41	3400			1.59985	4		15	54	5		6	6	6	2	1	1		216840091	1	2	4	9	2	2	1	1	1	1	1	1	1
35.0781	39	2550				13	6	16	50	4		13	12	11	8	5	3		1358242670	1	1	4	9	2	2	1	1	1	1	1	1	1
39.6953	40	3600			2.3999	8	6.39941	18	48	8		8	7	5	1	0	1		1400442650	1	2	4	9	2	2	1	1	1	1	1	1	1
40.6016	47	2700			0.819946	18		18	30	4		15	8	6	4	1	3		952742483	1	1	2	14	2	2	1	1	1	1	1	1	1
42.7734	43	2250			2.41992	8		19	58	4		10	8	8	4	1	3		1388342493	1	3	4	9	2	2	1	1	1	1	1	1	1
43.8594	55	4050			4.89941	40		19	70	6		32	21	14	3	0	3		1139442532	1	1	4	9	2	2	1	1	1	1	1	1	1
40.6953	38	3075	23.3984		4.69922	40	6.14941	20	50	4		23	17	10	6	4	2		1347942452	1	2	2	14	2	2	1	1	1	1	1	1	1
41.4062	41	3600	17.5977	23.3984	0.0999908	2	11.5996	20	55	10		2	2	2	1	1	0		1397342648	1	2	2	12	1	2	1	1	1	1	1	1	1
39.6172	40	3600	18.5	23.6992	0.25	5		20	50	4		5	4	3	3	1	2		1202242397	1	1	2	10	1	2	1	1	1	1	1	1	1
35.1328	39	1498			2.7998	12		20	40	4		15	15	12	5	1	4		1338342483	1	2	4	9	2	2	1	1	1	1	1	1	1
38.9688	38	3600	19.8984	25.0977		16		20	50	8		16	15	13	6	3	3		940342699	1	4	2	14	2	2	1	1	1	1	1	1	1
30.3203	35	2400	27.1992		9.37891	19		20	50	4		17	12	8	3	2	1		1193142549	1	2	2	8	2	2	1	1	1	1	1	1	1
39.0547	39	3300				12		20	54	5		17	11	7	4	3	1		1458042676	1	4	4	9	2	2	1	1	1	1	1	1	1
37.8828	39	2097			3.88965	30		20	60	4		37	18	18	5	4	1		1347542424	1	1	4	9	2	2	1	1	1	1	1	1	1
34.375	43	1725			4	11	7.2998	21	45	4		11	8	3	1	1	0		1341642633	1	3	4	9	2	2	1	1	1	1	1	1	1
41.3438	48	3600			15	6		22	45	4		8	6	6	6	3	3		913742515	1	4	4	9	2	2	1	1	1	1	1	1	1
43.4609	42	1500			0.379944	9		22	48	4		11	5	4	1	0	1		1359842576	1	2	4	9	2	2	1	1	1	1	1	1	1
41.8906	42	1350			0.869995	7	9.5	24	60	5		4	2	2	1	1	0		835142697	1	3	4	10	1	2	1	1	1	1	1	1	1
40.6484	46	2400			1.47998	7		24	60	5		6	4	4	3	0	3		1372842512	1	1	2	10	1	2	1	1	1	1	1	1	1
42.5938	43	3000			0.799927	13		24	60	7		11	8	6	2	0	2		1459642692	1	2	4	9	2	2	1	1	1	1	1	1	1
37.4531	39	2700	21.1992	22.0977	4.5791	12		24	60	4		12	10	6	4	3	1		1283942657	1	4	4	9	2	2	1	1	1	1	1	1	1
38.6094	35	0			0.659912	1		24	55	4		1	1	1	1	0	1		1303342537	2	5	2	10	1	2	1	1	1	1	1	1	1
34.4297	40	3600			1.82983	5	8.17969	25	50	6		5	3	2	1	1	0		871442506	1	2	4	9	2	2	1	1	1	1	1	1	1
35.8281	43	1120			3.5	15	8.29883	25	70	10		15	10	8	4	1	3		1479342718	1	2	4	9	2	2	1	1	1	1	1	1	1
44.5156	38	3000	25.6992		1.63989	9	11.1289	25	68	4		5	5	4	2	0	2		1445542718	1	2	4	9	2	2	1	1	1	1	1	1	1
36.7891	45	3750	22.5		1	8		25	53	4		7	7	6	2	1	1		1248442395	1	1	2	14	2	2	1	1	1	1	1	1	1
41.7422	42	3075			3.2998	10		25	45	4		11	10	6	4	1	3		1317242620	1	2	4	9	2	2	1	1	1	1	1	1	1
41.7422	42	3075			3.69971	10		25	45	4		11	10	6	4	1	3		1317242620	1	2	4	9	2	2	1	1	1	1	1	1	1
36.6484	44	2700	20.0977		0.899902	7	11.6992	26	48	4		7	2	1	1	0	1		1397042627	1	2	2	10	1	2	1	1	1	1	1	1	1
39.8984	47	4050				9		26	50	4		7	4	4	2	1	1		1289042399	1	1	4	9	2	2	1	1	1	1	2	1	1
38.9375	50	2700	20		0.399963	7	19.3867	28	47	4		2	1	1	1	1	0		1383742685	1	2	2	8	2	2	1	1	1	1	1	1	1
37.0781	38	2400	21.1992	22.0977	4.5791	14		28	50	6		14	7	6	1	1	0		1283942522	1	2	4	9	2	2	1	1	1	1	1	1	1
37.4609	35	3600	21.7969	21.5	8	18		28	45	5		18	13	13	2	1	1		1045842396	1	4	2	6	2	2	1	1	1	1	1	1	1
34.5234	35	1200	20		7.5	22		28	50	10		20	15	14	11	9	2		1330642468	1	2	4	9	2	2	1	1	1	1	1	1	1
39.7656	40	2175	22.6992	36.5938	3.09961	12	8.79883	29	60	7		12	6	5	1	0	1		1323242534	1	2	2	14	2	2	1	1	1	1	1	1	1
37.3516	36	2550			3.5	12	7.39941	30	49	4		10	7	6	6	4	2		1443242693	1	2	4	9	2	2	1	1	1	1	1	1	1
38.4766	35	2625			3.19971	20	9.89844	30	60	5		21	15	11	1	0	1		1367942722	1	4	4	9	2	2	1	1	1	1	1	1	1
41.9609	41	3300			0.329956	4		30	60	5		4	3	3	3	0	3		1490542672	1	4	2	10	1	2	1	1	1	1	1	1	1
43.2422	42	2100			0.379944	3		30	48	6		4	2	2	1	0	1		1359842496	1	3	2	10	1	2	1	1	1	1	1	1	1
43.2422	40	3000			2	10		30	60	5		8	7	4	2	1	1		956842454	1	3	4	9	2	2	1	1	1	1	1	1	1
42	50	3600			4.09961	7		30	40	4		10	8	6	4	0	4		697342515	1	4	4	9	2	2	1	1	1	1	1	1	1
38.6016	43	3300			1.7998	8		30	60	15		12	8	6	2	2	0		1409442530	1	1	4	9	2	2	1	1	1	1	1	1	1
40.6406	49	1120	19		6.73926	15		30	50	5		17	11	9	3	0	3		581642418	1	2	4	9	2	2	1	1	1	1	1	1	1
37.4062	53	1897			6.5	14		30	55	4		18	9	6	5	5	0		1375342492	1	2	2	8	2	2	1	1	1	1	1	1	1
37.2578	40	1162	21.5		3.78955	36		30	40	4		33	15	9	7	4	3		1331542439	1	2	2	6	2	2	1	1	1	1	1	1	1
39.5547	45	0			0.949951	1		30	70	4		1	1	1	1	0	1		889042711	2	5	2	10	1	2	1	1	1	1	1	1	1
32.9375	31	1575	19.0977		6.5	15	4.39941	32	50	5		4	4	3	2	2	0		1306042660	1	3	2	14	2	2	1	1	1	1	1	1	1
37.4062	39	1200	20.7969	26.8984	0.199982	1	27.2969	32	70	12		1	1	1	1	1	0		1326742468	2	2	2	10	1	2	1	1	1	1	1	1	1
42.6719	43	3550	18.3984	22.5977	0.329956	8		32	53	4		8	6	4	3	2	1		1201542409	1	2	4	9	2	2	1	1	1	1	1	1	1
44.4766	58	3400				8		32	48	4		12	9	7	2	0	2		1460142690	1	4	4	9	2	2	1	1	1	1	1	1	1
32.4688	41	3600			1.09985	4		33	57	9		6	5	4	3	1	2		1138242299	1	2	4	9	2	2	1	1	1	1	1	1	1
34.5547	33	2625	17.8984		2.5	15	5.5	35	60	5		13	9	9	6	5	1		1467942697	1	3	2	14	2	2	1	1	1	1	1	1	1
36.4453	35	2700			0.829956	5	8.89844	35	55	4		5	4	3	2	1	1		1388942486	1	1	4	9	2	2	1	1	1	1	1	1	1
40.5469	40	3550			3.5	9	8.89844	35	50	4		9	7	4	3	1	2		1353042466	1	2	4	9	2	2	1	1	1	1	1	1	1
41.7578	43	4500				7		35	68	6		5	5	3	2	1	1		1343042416	1	1	4	9	2	2	1	1	1	1	1	1	1
42.0469	41	1500	17.1992	23.6992	1.05981	7		35	56	6		7	6	5	1	0	1		1245242569	1	2	2	8	2	2	1	1	1	1	1	1	1
38.7422	34	2850			1.47998	8		35	50	4		7	5	5	3	1	2		1457142686	1	4	4	9	2	2	1	1	1	1	1	1	1
42.2344	43	3600			1.7998	8		35	50	4		9	6	5	2	2	0		1367842445	1	2	2	14	2	2	1	1	1	1	1	1	1
44.6172	45	3300			1.62988	9		35	60	8		10	8	7	2	1	1		1382642665	1	4	4	9	2	2	1	1	1	1	1	1	1
40.9453	50	3600	20.6992		6.09961	19		35	55	10		17	13	11	3	2	1		1453842696	1	2	4	9	2	2	1	1	1	1	1	1	1
36.4766	50	1800	20.0977		12.5996	40		35	45	6		48	28	17	6	3	3		1331742459	1	2	2	10	1	2	1	1	1	1	1	1	1
38.7812	37	3825			1.5	4	8.55859	36	60	6		4	4	4	3	2	1		1321542458	1	4	4	9	2	2	1	1	1	1	1	1	1
31.125	48	1650			13.7988	14		36	43	7		17	14	12	10	9	1		1412942721	1	2	4	9	2	2	1	1	1	1	1	1	1
40.1172	35	3600				18		36	60	6		20	14	6	1	1	0		1381442454	1	2	4	9	2	2	1	1	1	1	1	1	1
42.8438	49	3000				12	6	37	50	4		12	6	5	3	1	2		388442682	1	4	4	9	2	2	1	1	1	1	1	1	1
39.7578	41	3600			0.399963	7	6.67969	37	53	5		7	7	5	2	1	1		918841600	1	2	4	9	2	2	1	1	1	1	1	1	1
35.6094	40	1912			2.7998	14	5.69922	38	60	4		14	13	13	5	1	4		1338342658	1	3	4	9	2	2	1	1	1	1	1	1	1
41.7578	49	4200	23.1992	24.8984	0.399963	6	11.2988	38	56	8		5	4	1	1	0	1		1395542704	1	2	2	10	1	2	1	1	1	1	1	1	1
36.9688	40	3000			2.13965	12		38	60	12		10	10	6	5	2	3		1418342530	1	1	4	9	2	2	1	1	1	1	1	1	1
40.7812	39	3000			1.16992	14		38	55	4		12	6	5	1	0	1		1185642395	1	1	4	9	2	2	1	1	1	1	1	1	1
38.2344	39	2150				14		38	55	4		17	8	7	2	1	1		1314842445	1	2	4	9	2	2	1	1	1	1	1	1	1
38.9766	40	2700			3.3999	10		39	60	4		8	4	4	3	3	0		1403042512	1	1	2	14	2	2	1	1	1	1	1	1	1
39.1016	41	3400			1.0498	6	10.5996	39	60	7		6	5	4	1	0	1		945542546	1	2	4	9	2	2	1	1	1	1	1	1	1
42.8906	44	1575			1.20996	21	9.69922	40	60	5		21	14	6	2	1	1		1303642449	1	1	4	9	2	2	1	1	1	1	1	1	1
37.5469	43	3750	20.8984	25.5977		8	10.6992	40	48	4		3	3	2	1	1	0		1345542688	1	2	2	8	2	2	1	1	1	1	2	1	1
38.7188	35	3375	19			6		40	60	6		7	7	3	3	1	2		1195342489	1	1	2	10	1	2	1	1	1	1	1	1	1
44.2734	45	3450				6		40	60	5		8	5	5	3	1	2		1222542453	1	1	4	9	2	2	1	1	1	1	1	1	1
40.1172	32	3600			2.87988	9		40	56	7		10	6	2	1	0	1		1524242718	1	1	4	9	2	2	1	1	1	1	1	1	1
35.6719	35	3600	19.8984	27.1992	3.2998	11		40	55	8		12	9	9	5	5	0		1409542702	1	4	4	9	2	2	1	1	1	1	1	1	1
38.6719	43	3000	20.7969			13		40	50	5		12	9	6	4	4	0		1408942529	1	3	4	9	2	2	1	1	1	1	1	1	1
38.4375	35	3300			2.09961	10		40	40	4		14	14	11	1	0	1		1070642438	1	1	4	9	2	2	1	1	1	1	1	1	1
37.7188	35	2625	19.7969			15		40	45	4		14	7	5	2	1	1		1362942469	1	2	4	9	2	2	1	1	1	1	1	1	1
37.0156	38	2550	17.2969		3.5	16		40	50	5		18	4	3	2	1	1		1353542534	1	2	2	6	2	2	1	1	1	1	1	1	1
23.6328	41	3600			5.09961	18	4.19922	40	50	6		18	14	12	1	1	0		1176842112	1	2	4	9	2	2	1	1	1	1	1	1	1
43.2344	41	3600			1.8999	15	4.89941	42	55	6		10	8	6	4	2	2		1435742639	1	2	4	9	2	2	1	1	1	1	1	1	1
41.0078	42	1800	18		6.2793	10	5.19922	42	56	6		10	10	7	4	1	3		925642667	1	4	4	9	2	2	1	1	1	1	1	1	1
39.2734	44	3600	22.0977		1.90991	5		42	55	4		5	5	5	2	0	2		1409042538	1	2	4	9	2	2	1	1	1	1	1	1	1
34.1328	41	2850				8		42	60	6		7	4	1	1	0	1		1285442542	1	2	4	9	2	2	1	1	1	1	1	1	1
39.4141	45	1650				10		43	40	5		12	8	6	2	0	2		1279642471	1	2	4	9	2	2	1	1	1	1	1	1	1
38.4297	39	3300				11		43	70	4		16	16	11	6	4	2		1298242653	1	2	4	9	2	2	1	1	1	1	1	1	1
34.9453	34	3600	20.7969		3.69971	24		44	60	8		22	14	11	7	7	0		1142842487	1	4	4	9	2	2	1	1	1	1	1	1	1
40.6875	36	3600			4.3291	30		44	50	5		33	26	15	4	1	3		1381442662	1	2	4	9	2	2	1	1	1	1	1	1	1
40.8203	33	4500	25.5	26.1992	0.799927	10	6.39941	45	45	4		10	8	7	4	3	1		1418542557	1	2	2	14	2	2	1	1	1	1	1	1	1
39.4844	40	3000			1.50977	4		45	50	7		3	3	3	2	2	0		1336242468	1	4	2	10	1	2	1	1	1	1	2	1	1
38.4375	34	3300	19.2969		0.189972	5		45	60	8		6	3	3	3	2	1		1428242690	1	4	2	10	1	2	1	1	1	1	1	1	1
38.9531	42	1200	21.3984		0.699951	9		45	50	6		8	7	3	2	0	2		1416342632	1	2	4	9	2	2	1	1	1	1	1	1	1
39.1641	35	3600				10		45	45	5		14	12	4	2	1	1		1374542514	1	1	4	9	2	2	1	1	1	1	1	1	1
38.9531	48	1800				11		46	62	4		12	7	6	2	2	0		1398842466	1	2	4	9	2	2	1	1	1	1	1	1	1
41.9688	40	3600				14		46	55	4		15	11	10	2	0	2		1375042443	1	2	4	9	2	2	1	1	1	1	1	1	1
37.9609	37	2400	18.3984		4.76953	16		46	48	4		18	10	8	3	2	1		1480042702	1	2	4	9	2	2	1	1	1	1	1	1	1
40.4766	36	3600	20.6992	23.7969	10.8691	12	5.14941	48	55	4		12	9	7	3	1	2		1298542494	1	2	4	9	2	2	1	1	1	1	1	1	1
34.4453	39	2775			3	16	8	48	60	4		13	10	9	7	7	0		1468842711	1	4	4	9	2	2	1	1	1	1	1	1	1
39.75	40	4500	19.5977	22.7969	0.269958	8	12.6992	48	50	7		3	3	3	3	1	2		1353442681	1	2	4	9	2	2	1	1	1	1	1	1	1
39.1953	42	4380	21.3984		0.699951	6		48	50	8		5	4	2	1	0	1		1416342721	1	2	4	9	2	2	1	1	1	1	1	1	1
43.4844	45	2025			0.899902	11		48	40	4		14	9	6	3	0	3		1492642702	1	2	4	9	2	2	1	1	1	1	1	1	1
39.5859	37	3375	18.8984	18.2969	2.8999	10	6.2998	50	55	6		6	4	4	2	0	2		1302742401	1	2	4	9	2	2	1	1	1	1	1	1	1
44.9297	45	3000			1.31982	7	8.59961	50	50	4		7	5	4	1	0	1		1410242530	1	1	4	9	2	2	1	1	1	1	1	1	1
39.875	45	4050			1.41992	14		50	45	4		11	6	5	3	1	2		722442455	1	2	4	9	2	2	1	1	1	1	1	1	1
37.3047	39	2625			1.52979	13		50	60	4		11	9	9	5	2	3		1291442398	1	1	2	14	2	2	1	1	1	1	1	1	1
40.1953	41	2625			2.22998	13		50	55	4		11	8	5	3	1	2		1270742392	1	1	4	9	2	2	1	1	1	1	1	1	1
41.4531	41	1875	19.8984	24.8984	2.3999	12		50	55	6		12	8	6	2	0	2		1208842692	1	2	4	9	2	2	1	1	1	1	1	1	1
41.1719	37	2325	20.7969	24.1992		14		50	55	5		14	14	10	6	2	4		1449342557	1	2	4	9	2	2	1	1	1	1	1	1	1
35.2422	35	1350			6.2998	12		50	45	5		15	9	9	1	1	0		1120442490	1	2	4	9	2	2	1	1	1	1	1	1	1
42.5	45	2625	19		3.69971	14		50	55	8		16	12	11	9	2	7		1367542682	1	4	4	9	2	2	1	1	1	1	1	1	1
45.3203	56	2850			4.89941	25		50	48	8		21	13	9	1	1	0		1161242661	1	3	4	9	2	2	1	1	1	1	2	1	1
38.2109	36	2700	21.5977	25.5	3.41992	23		50	60	7		23	10	5	4	4	0		1259842503	1	3	4	9	2	2	1	1	1	1	1	1	1
33.5781	38	1350			5.09961	22		50	60	5		27	12	9	7	7	0		1466842686	1	2	4	9	2	2	1	1	1	1	1	1	1
39.4062	43	3600			10.7988	9		52	55	4		13	9	7	5	1	4		1346842446	1	1	4	9	2	2	1	1	1	1	1	1	1
41.7109	52	2700			2.78955	4	8	54	60	6		4	3	2	2	1	1		1419742656	1	4	2	14	2	2	1	1	1	1	1	1	1
37.9375	40	3600			0.769897	4		54	60	5		6	6	5	4	2	2		1255342384	1	2	4	9	2	2	1	1	1	1	1	1	1
40.875	48	1800	23.8984		0.799927	12	5	55	40	10		4	4	3	1	0	1		1390142626	1	4	2	8	2	2	1	1	1	1	1	1	1
43.7109	32	3600	20.6992		1.8999	7		55	50	5		6	6	4	2	1	1		1320142391	1	2	4	9	2	2	1	1	1	1	1	1	1
37.3203	39	3600			1.94995	7		55	40	4		8	8	5	3	2	1		1507542690	1	2	4	9	2	2	1	1	1	1	1	1	1
34.4375	40	3225	34		3.2998	11		55	48	4		10	10	9	6	4	2		1367142662	1	2	4	9	2	2	1	1	1	1	1	1	1
39.9062	48	3400			4.86914	22		55	48	4		24	18	13	5	1	4		1452942562	1	2	4	9	2	2	1	1	1	1	1	1	1
41.8203	53	3600			4.5498	21		55	45	4		30	22	6	1	0	1		1181842499	1	4	4	9	2	2	1	1	1	1	1	1	1
37.5078	43	1725			6.19922	8	6.5	56	55	4		8	7	5	3	2	1		1311642461	1	2	2	8	2	2	1	1	1	1	1	1	1
42.0547	46	2700			0.799927	2		56	50	4		2	2	2	1	0	1		1303242460	1	3	2	10	1	2	1	1	1	1	1	1	1
39.4609	39	3000			0.5	11		56	60	7		9	4	3	3	0	3		1223442423	1	1	4	9	2	2	1	1	1	1	1	1	1
37.8594	35	1725	22.0977			14		56	50	5		13	5	4	2	2	0		1315742427	1	2	4	9	2	2	1	1	1	1	1	1	1
42.0781	40	3300			0.799927	8		58	78	10		12	7	5	2	0	2		1283042389	1	1	4	9	2	2	1	1	1	1	1	1	1
27.2734	26	3600	34.2969		4.5	22		58	60	5		20	13	12	4	3	1		1501942709	1	2	2	6	2	2	1	1	1	1	1	1	1
42.4062	53	3300			1.8999	7	5.5	60	48	4		4	4	3	3	1	2		1335042437	1	2	2	10	1	2	1	1	1	1	1	1	1
37.625	39	3600	20.5977		1.50977	8	7.09961	60	52	6		8	4	2	1	0	1		1456242667	1	2	4	9	2	2	1	1	1	1	1	1	1
37.5859	39	3600	24.3984		2	10	8.89844	60	70	6		10	10	9	4	3	1		1273842691	1	4	2	14	2	2	1	1	1	1	1	1	1
40.6484	41	3000			0.609985	13	11	60	40	4		13	11	7	4	0	4		538242446	1	1	4	9	2	2	1	1	1	1	1	1	1
40.8594	41	3300			0.609985	21	11	60	40	4		21	17	14	8	1	7		538242524	1	2	4	9	2	2	1	1	1	1	1	1	1
42	48	1120			0.25	3	13	60	55	5		3	2	2	2	0	2		1497842709	1	2	4	10	1	2	1	1	1	1	1	1	1
39.8672	41	2100			1.09985	2		60	55	7		3	1	1	1	0	1		1387842632	1	4	4	9	2	2	1	1	1	1	1	1	1
40.5078	45	3300			1.41992	4		60	50	4		5	5	5	5	3	2		722442688	1	4	4	9	2	2	1	1	1	1	1	1	1
36.7969	37	2325			1.69995	4		60	45	4		5	3	3	3	2	1		843442455	1	3	2	14	2	2	1	1	1	1	1	1	1
38.1172	40	2775			0.629883	7		60	45	4		6	5	5	2	0	2		1490942699	1	2	2	10	1	2	1	1	1	1	1	1	1
30.1797	40	2550			1.66992	7		60	45	5		6	6	6	4	4	0		1207442466	1	2	4	9	2	2	1	1	1	1	1	1	1
36.6172	35	3900			1.28979	12		60	55	5		9	4	3	2	2	0		1309842536	1	1	4	9	2	2	1	1	1	1	1	1	1
40	38	1648			3	10		60	70	8		12	9	8	2	1	1		1350942432	1	3	4	9	2	2	1	1	1	1	1	1	1
36.6562	41	3400			0.699951	5		60	52	7		7	6	3	3	2	1		678441096	1	2	4	9	2	2	1	1	1	1	1	1	1
44.0312	48	3300			0.169983	6	9.59961	62	55	6		6	5	4	1	0	1		980842691	1	4	4	9	2	2	1	1	1	1	2	1	1
39.8203	44	1874			12	22		62	60	8		27	19	10	4	1	3		1313542425	1	2	4	9	2	2	1	1	1	1	1	1	1
35.1641	41	3600			9	27	5.2998	62	48	4		27	12	8	4	3	1		855441458	1	2	4	9	2	2	1	1	1	1	1	1	1
38.1719	45	1120	19.5		2	11	6.7998	63	50	4		11	10	9	7	4	3		1135842716	1	2	2	8	2	2	1	1	1	1	1	1	1
40.9531	41	3000	20.7969	21.2969	2.55957	8	5.59961	65	60	25		9	6	5	4	0	4		1417742591	1	2	2	8	2	2	1	1	1	1	1	1	1
29.3555	28	3600	24.7969		5	12	5.7998	65	50	4		12	10	5	5	3	2		1321642634	1	4	2	14	2	2	1	1	1	1	1	1	1
42.4688	45	3600			0.5	7	8	65	55	10		7	6	5	3	0	3		1500842697	1	2	4	9	2	2	1	1	1	1	1	1	1
39.3672	38	4500			1.5	5	8.55859	65	60	7		5	5	4	3	1	2		1321542672	1	4	4	9	2	2	1	1	1	1	1	1	1
37.6875	39	2024	20.1992		9.46875	20	9.29883	65	50	4		33	19	8	4	4	0		1346242458	1	2	4	9	2	2	1	1	1	1	1	1	1
39.6406	63	3825				14		65	55	4		11	8	5	2	0	2		347242412	1	2	2	14	2	2	1	1	1	1	1	1	1
44.7734	45	2550				16		65	65	5		13	12	8	3	1	2		1315042557	1	2	4	9	2	2	1	1	1	1	1	1	1
34.2891	40	1575	18.6992			15		65	50	8		17	15	10	6	4	2		1351142430	1	2	4	9	2	2	1	1	1	1	1	1	1
44.0391	42	2400	24.6992		0.599976	5		65	55	4		5	4	2	2	0	2		1369742623	2	2	2	10	1	2	1	1	1	1	1	1	1
39.3828	45	0			0.949951	1		65	70	10		1	1	1	1	0	1		889042648	2	5	2	10	1	2	1	1	1	1	1	1	1
42.1953	40	4500	18.2969		0.919922	4	15	68	55	5		4	4	3	1	1	0		908442716	1	4	2	12	1	2	1	1	1	1	1	1	1
44.625	45	2700			6.5	16		68	60	5		18	13	11	4	1	3		1255142453	1	2	4	9	2	2	1	1	1	1	1	1	1
45.3047	41	3400			1.8999	8		69	53	6		12	10	8	1	0	1		1225142702	1	2	4	9	2	2	1	1	1	1	1	1	1
41.3359	49	2700	26.5977		5.59961	10	7	70	40	4		10	9	8	2	0	2		1419842651	1	2	4	9	2	2	1	1	1	1	1	1	1
36.5234	48	2850	20.3984	22.1992	2.6499	10	7.89941	70	50	8		10	4	4	2	2	0		1487942702	1	4	4	9	2	2	1	1	1	1	1	1	1
35.5234	37	1650			4.67969	30	8.39844	70	50	4		22	14	10	2	1	1		1338442510	1	2	4	9	2	2	1	1	1	1	1	1	1
44.5781	47	3000	19.1992		2.41992	8	8.69922	70	55	8		9	7	4	1	0	1		1438442649	1	4	4	9	2	2	1	1	1	1	1	1	1
39.9844	42	4050	17.6992	24.3984	0.5	6	8.89844	70	55	7		6	5	3	1	1	0		680242702	1	2	4	9	2	2	1	1	1	1	1	1	1
33.4531	38	3600			1.55981	5		70	58	6		5	5	4	1	0	1		1357242395	1	2	2	14	2	2	1	1	1	1	1	1	1
44.2344	45	3600			0.899902	8		70	45	4		9	8	6	2	0	2		1382642523	1	2	4	9	2	2	1	1	1	1	1	1	1
44.0078	49	3000				11		70	60	8		9	7	6	4	1	3		1336942488	1	1	4	9	2	2	1	1	1	1	2	1	1
38.2422	36	2700	19.7969			14		70	55	5		13	6	6	4	0	4		1362942660	1	2	4	9	2	2	1	1	1	1	1	1	1
40.375	45	1800			12	21		70	48	6		26	21	10	8	5	3		1313542629	1	2	4	9	2	2	1	1	1	1	1	1	1
39.6719	39	2700			2.09961	16		75	45	6		13	9	6	6	2	4		1337942396	1	1	4	9	2	2	1	1	1	1	1	1	1
39.0156	46	1120	24.1992	25.5	2.7998	16		75	45	6		16	12	11	4	3	1		1307142387	1	2	4	9	2	2	1	1	1	1	1	1	1
33.3281	48	3600	21.5		4	22		75	55	5		20	11	5	2	2	0		1081142548	1	3	4	9	2	2	1	1	1	1	1	1	1
43.0391	44	3675	19.0977	23.8984	0.0999908	4	9.89844	78	56	5		4	3	3	2	0	2		1253142415	1	1	2	12	1	2	1	1	1	1	1	1	1
40.2812	37	1500				14		78	57	5		17	17	11	2	0	2		1305442534	1	2	4	9	2	2	1	1	1	1	1	1	1
35.0703	42	1120	19.3984		2.19971	15		79	55	8		17	15	11	7	5	2		1406042534	1	2	4	9	2	2	1	1	1	1	1	1	1
38.7656	38	3000	18.6992	24.2969	1	6	7.19922	80	65	6		6	4	3	2	1	1		1295042578	1	2	4	9	2	2	1	1	1	1	1	1	1
36.4062	38	3525			7	9	6	80	60	6		9	8	7	4	1	3		1434642713	1	2	4	9	2	2	1	1	1	1	1	1	1
45.0078	42	3162	24.0977		3.56982	10	6.5	80	50	4		21	16	12	2	0	2		1359542500	1	2	4	9	2	2	1	1	1	1	1	1	1
36.7031	42	2325	19.3984		2.33984	5		80	50	5		6	5	5	3	2	1		1274742447	1	3	2	8	2	2	1	1	1	1	1	1	1
42.5469	51	3600			0.599976	6		80	40	8		8	6	5	2	0	2		985342404	1	2	4	9	2	2	1	1	1	1	1	1	1
36.5156	38	1800			1.32983	9		80	60	5		10	8	7	2	2	0		1198042436	1	2	4	9	2	2	1	1	1	1	1	1	1
33.8438	34	2925	19	23.6992	2.6499	11		80	50	4		11	9	6	1	0	1		1202042492	1	1	2	6	2	2	1	1	1	1	1	1	1
40.1484	40	2925			0.199982	22		80	56	7		18	14	12	5	2	3		1205142401	1	1	4	9	2	2	1	1	1	1	1	1	1
34.6172	38	1120				20		80	50	6		22	16	9	7	5	2		1426442576	1	2	4	9	2	2	1	1	1	1	1	1	1
38.625	41	3600			1.5	7		80	59	5		10	9	7	2	2	0		687341440	1	2	4	9	2	2	1	1	1	1	1	1	1
41.9922	43	2400			2.91992	10	8.59961	85	50	8		13	4	4	2	0	2		1405842552	1	2	2	10	1	2	1	1	1	1	1	1	1
42.8281	52	4300			0.599976	22		87	52	12		17	13	10	2	0	2		985342508	1	2	4	9	2	2	1	1	1	1	1	1	1
39.8203	37	3000	18.8984	18.2969	2.86963	10	6.2998	90	56	5		6	4	4	2	0	2		1302742487	1	1	4	9	2	2	1	1	1	1	1	1	1
40.125	41	4500			2	7		90	45	8		8	6	5	3	2	1		347542462	1	2	2	14	2	2	1	1	1	1	1	1	1
34.7656	34	2625	20.0977	29.2969		17	6	92	56	7		17	12	11	10	7	3		1380542459	1	2	4	9	2	2	1	1	1	1	2	1	1
43.4453	45	1120			0.199982	3		95	50	10		3	2	1	1	0	1		1395742579	1	2	2	10	1	2	1	1	1	1	1	1	1
40.7969	42	2105			6.19922	22		96	50	10		24	14	8	4	2	2		1352142403	1	2	4	9	2	2	1	1	1	1	1	1	1
44.3906	38	2700			2.58984	6	7	100	50	8		6	6	3	3	0	3		1403242571	1	2	4	9	2	2	1	1	1	1	1	1	1
43.7812	41	3600	23.8984		1.70996	5	11.5996	100	70	4		5	4	2	1	0	1		1360642427	1	2	4	9	2	2	1	1	1	1	1	1	1
42.5781	44	3600			1.32983	8		100	50	5		9	8	8	2	1	1		1431542551	1	3	4	9	2	2	1	1	1	1	1	1	1
43.3672	43	4200			2.09961	9	4.5	102	60	7		9	7	4	2	1	1		1425842569	1	2	4	9	2	2	1	1	1	1	1	1	1
34.8047	38	2025				16		110	55	10		20	14	10	2	1	1		1338942387	1	1	4	9	2	2	1	1	1	1	1	1	1
38.375	38	2575	20.7969	28.0977	3.8999	9	9.69922	120	88	20		9	7	5	4	2	2		1034342482	1	2	2	8	2	2	1	1	1	1	1	1	1
39.9453	39	0	19.6992		0.5	1		120	55	5		1	1	1	1	0	1		1189642480	2	5	2	10	1	2	1	1	1	1	1	1	1
33.7344	33	1460				14	5.69922	130	60	6		14	11	9	5	4	1		1290942543	1	2	4	9	2	2	1	1	1	1	1	1	1
27.9414	28	2400			5.09961	16	6.39941	0				16	14	11	3	3	0		1072142643	1	2	3	9	2	1	2	5	4	2	2	1	1
41.1797	46	3225			5.39941	15	6.59961	0				15	13	9	1	0	1		1361842513	1	1	3	9	2	1	2	5	4	2	2	1	1
42.1797	46	2850			4.19922	10	7.14941	0				6	5	4	3	0	3		1391942497	1	3	3	9	2	1	2	5	4	2	2	1	1
42.75	46	2250			1.71997	9	7.5	0				9	8	7	5	0	5		1391942705	1	2	3	9	2	1	3	5	4	3	2	1	1
35.9922	36	2250				18	7.59961	0				18	12	7	2	1	1		1326542473	1	2	3	9	2	1	2	5	4	3	1	1	1
37.3594	47	2700			1.19995	7	7.89941	0				7	6	5	3	2	1		1445442627	1	4	1	10	1	1	3	5	4	3	1	1	1
37.3516	38	2700			0.549927	10		0				10	8	4	3	2	1		1401342683	1	4	3	9	2	1	2	5	4	2	2	3	1
37.7266	37	2400				10		0				10	8	3	2	2	0		805842411	1	1	3	9	2	1	2	5	4	2	2	1	1
43.5859	58	2400				14		0				14	14	9	3	2	1		1102842517	1	1	3	9	2	1	2	5	4	2	2	1	1
31.9336	31	2625			3	19		0				19	11	8	6	3	3		1486942709	1	2	3	9	2	1	3	5	4	3	1	1	1
35.4062	41	3400			6.59961	22		0				22	13	1	1	0	1		1353942513	1	2	3	9	2	1	2	5	4	2	1	1	1
37.0391	33	3150			2.8999	27		0				27	16	9	6	6	0		1339542692	1	2	3	9	2	1	3	5	4	3	1	1	1
35.1094	46	1760			2.77979	39		0				39	33	23	9	5	4		1103642408	1	1	3	9	2	1	3	5	4	3	1	3	1
34	30	2025			3.8999	6		0.00999832	10	1		4	3	2	0	0	0		_ 014643.022689	1	1	3	9	2	1	1	1	2	1	1	1	1
39	39	3600			1.69995	3		0.799927	10	1		6	2	0	0	0	0		_ 013808.020833	1	4	3	9	2	1	1	1	2	1	1	1	1
38	38	0	22.7969	23	0.399963	1		1	10	1		1	1	0	0	0	0		_ 012696.020964	2	5	1	10	1	1	1	1	2	1	1	1	1
38	38	2400	22.7969	23	0.399963	3		2	40	3		2	1	1	0	0	0		_ 012696.019346	1	1	1	10	1	1	1	1	2	1	1	1	1
37	47	3000	19.5		2.19971	10		2	20	1		16	14	11	0	0	0		_ 013621.021275	1	2	1	10	1	2	1	1	2	1	1	1	1
35	30	3600			1.31982	5		4	56	3		9	8	5	0	0	0		_ 014092.021494	1	2	3	9	2	1	1	1	2	1	1	1	1
42	42	3000	27.5		0.199982	3		6	35	2		3	3	3	0	0	0		_ 002555.021754	1	4	4	10	1	2	1	1	2	1	1	1	1
42	38	3000			0.72998	4		7	30	2		3	1	1	0	0	0		_ 011792.022618	1	4	4	10	1	2	1	1	2	1	1	1	1
39	41	3300			0.899902	2		7	30	1		3	3	2	0	0	0		_ 013851.021424	1	1	1	10	1	1	1	1	2	1	1	1	1
35	37	1875			4.69922	32		8	18	2		21	14	11	0	0	0		_ 012463.020607	1	2	3	9	2	1	1	1	2	1	1	1	1
43	47	0			0.299988	1		8	50	2		1	1	0	0	0	0		_ 003321.020772	2	5	2	10	1	2	1	1	2	1	1	1	1
42	47	0			0.769897	1		8	15	2		1	1	1	0	0	0		_ 010443.021839	2	5	4	10	1	2	1	1	2	1	1	1	1
45	42	3300			1.5	4		9	65	4		8	8	6	0	0	0		_ 007222.022842	1	4	3	9	2	1	1	1	2	1	1	1	1
35	42	2100				11		10	30	2		7	6	5	0	0	0		_ 013964.022623	1	2	3	9	2	1	1	1	2	1	1	1	1
40	48	2800	20.7969	24.0977	0.75	8		11	5	1		6	4	2	0	0	0		_ 013936.021899	1	2	3	9	2	1	1	1	2	1	1	1	1
44	54	3300			0.369995	2		12	40	10		3	2	2	0	0	0		_ 013787.022806	1	2	2	10	1	2	1	1	2	1	1	1	1
42	40	3975	18.7969	21.3984	0.599976	1		13	43	2		1	1	0	0	0	0		_ 012434.020180	1	1	2	10	1	2	1	1	2	1	1	1	1
42	37	3300			0.0999908	1		13	45	3		2	2	2	0	0	0		_ 013607.022516	1	3	2	10	1	2	1	1	2	1	1	1	1
42	43	3750			0.5	4		13	60	4		3	1	1	0	0	0		_ 014065.022809	1	4	2	10	1	2	1	1	2	1	1	1	1
38	47	1120	19.0977	28.0977	1.38989	3		13	47	2		3	1	1	0	0	0		_ 013510.020718	1	2	2	8	2	2	1	1	2	1	1	1	1
41	40	3300			1.09985	4		13	35	10		6	4	1	0	0	0		_ 013435.022766	1	4	2	10	1	2	1	1	2	1	1	1	1
43	46	1800	20.7969		0.569946	3		14.6992	80	15		3	2	1	0	0	0		_ 014419.022065	1	2	2	10	1	2	1	1	2	1	2	1	1
40	44	3000			0.779907	2		15	30	2		2	1	0	0	0	0		_ 014446.021916	1	2	2	13	1	2	1	1	2	1	1	1	1
38	41	3300			0.899902	4		15	55	3		5	3	2	0	0	0		_ 014527.022070	1	2	2	13	1	2	1	1	2	1	1	1	1
43	47	0			1	1		15	23	1		1	1	1	0	0	0		_ 010443.022081	2	5	2	10	1	2	1	1	2	1	1	1	1
35	41	2700			0.0999908	5		16	45	4		3	2	2	0	0	0		_ 013784.022541	1	2	1	10	1	1	1	1	2	1	1	1	1
41	37	3000			1.8999	7		16	45	3		6	6	4	0	0	0		_ 011792.020888	1	3	4	9	2	2	1	1	2	1	1	1	1
40	44	3300	18.5977	24.5977	1.28979	3		17	40	2		3	3	2	0	0	0		_ 013207.021993	1	4	2	14	2	2	1	1	2	1	1	1	1
43	54	1500			0.269958	2		18	25	2		3	2	2	0	0	0		_ 013787.022519	1	2	2	10	1	2	1	1	2	1	1	1	1
40	47	4275			1	4		18	45	3		3	0	0	0	0	0		_ 008655.020920	1	3	2	10	1	2	1	1	2	1	2	1	1
40	44	3599	18.5977	24.5977	1.28979	6		18	45	3		6	5	4	0	0	0		_ 013207.021186	1	2	2	14	2	2	1	1	2	1	1	1	1
36	37	1875	20.0977	30.6992	3.66992	15		18	40	3		11	5	3	0	0	0		_ 013794.021412	1	2	1	10	1	1	1	1	2	1	1	1	1
40	40	3625	20.1992		1.59985	4		20	50	2		6	6	5	0	0	0		_ 005638.021575	1	2	3	9	2	1	1	1	2	1	1	1	1
44	52	3300			0.439941	4		20	50	3		6	4	2	0	0	0		_ 008528.022986	1	4	2	10	1	2	1	1	2	1	1	1	1
32	34	3600	19.5	23.1992	1.2998	6		21	45	2		6	2	0	0	0	0		_ 011438.020879	1	4	2	8	2	2	1	1	2	1	1	1	1
35	35	2700			0.559937	12		25	50	4		8	3	1	0	0	0		_ 014124.021400	1	2	1	14	2	1	1	1	2	1	1	1	1
44	44	1100			0.299988	3		26	70	3		3	2	2	0	0	0		_ 013749.022228	2	2	2	10	1	2	1	1	2	1	1	1	1
42	51	3000	21.5	28.8984	0.899902	3		28	25	2		3	3	3	0	0	0		_ 011563.020152	1	1	2	10	1	2	1	1	2	1	1	1	1
34	38	2025	22.8984	31.1992	0.299988	10		28	60	3		10	5	1	0	0	0		_ 013099.021335	1	2	2	10	1	2	1	1	2	1	1	1	1
42	44	2025				18		30	50	3		22	18	12	0	0	0		_ 008624.022043	1	3	2	15	2	2	1	1	2	1	2	1	1
43	44	2500			0.299988	2		32	60	3		3	2	1	0	0	0		_ 013749.021896	2	2	2	10	1	2	1	1	2	1	1	1	1
43	40	2625	20		7.39941	11		34	55	3		11	8	4	0	0	0		_ 014123.021770	1	4	4	9	2	2	1	1	2	1	1	1	1
38	44	2100			0.5	3		36	52	3		4	1	0	0	0	0		_ 013174.020381	1	1	2	10	1	2	1	1	2	1	1	1	1
41	42	1120	24.5		1.19995	6		37	50	3		6	2	2	0	0	0		_ 012899.021289	1	2	4	9	2	2	1	1	2	1	1	1	1
38	35	2400	20		4.5	18		38	48	3		18	11	10	0	0	0		_ 005897.021134	1	2	2	8	2	2	1	1	2	1	1	1	1
41	42	4500	18.8984	26.8984	0.98999	2		40	50	3		3	2	2	0	0	0		_ 014000.021175	1	1	1	12	1	1	1	1	2	1	1	1	1
40	34	4500			1.31982	5		40	42	3		4	2	0	0	0	0		_ 012393.022327	1	1	4	9	2	2	1	1	2	1	1	1	1
43	43	2700			1.76978	7		40	38	2		6	5	3	0	0	0		_ 007139.020706	1	1	4	9	2	2	1	1	2	1	1	1	1
37	35	3000			1.02979	10		40	45	3		8	0	0	0	0	0		_ 013809.021229	1	3	4	9	2	2	1	1	2	1	1	1	1
40	54	3600			3.09961	20		40	35	3		15	9	5	0	0	0		_ 008896.020196	1	1	2	14	2	2	1	1	2	1	1	1	1
41	39	3600			0.949951	1		48	49	2		2	1	1	0	0	0		_ 015220.023216	1	2	1	10	1	1	1	1	2	1	1	1	1
44	39	1775	20.6992	18.2969	1.59985	3		48	45	3		3	1	1	0	0	0		_ 013686.022283	1	2	4	9	2	2	1	1	2	1	1	1	1
41	41	3000			0.75	5		50	45	3		4	4	2	0	0	0		_ 012483.018396	1	2	4	9	2	2	1	1	2	1	1	1	1
38	33	3850	21.7969	27.6992	0.75	4		50	60	4		6	2	1	0	0	0		_ 011034.020836	1	2	3	9	2	1	1	1	2	1	1	1	1
38	43	3725	25	25.5	2	11		52	50	4		8	5	2	0	0	0		_ 012301.020230	1	1	1	10	1	1	1	1	2	1	1	1	1
40	40	1120			1.69995	9		54	45	1		8	5	0	0	0	0		_ 014156.023163	1	4	4	9	2	2	1	1	2	1	1	1	1
44	47	2400				10		55	45	2		12	9	5	0	0	0		_ 008122.020186	1	3	4	9	2	2	1	1	2	1	1	1	1
44	43	4000	22.1992		0.529907	1		60	67	6		2	2	2	0	0	0		_ 014249.021597	1	2	1	10	1	1	1	1	2	1	1	1	1
38	43	1120	25	25.5	2	11		60	53	3		8	8	7	0	0	0		_ 012301.022037	1	2	1	10	1	1	1	1	2	1	1	1	1
40	48	0			0.299988	1		62	45	3		1	1	0	0	0	0		_ 010539.022230	2	5	2	10	1	2	1	1	2	1	1	1	1
40	45	2475	19.7969		1.19995	3		65	45	3		3	2	1	0	0	0		_ 013508.021165	1	2	4	9	2	2	1	1	2	1	1	1	1
42	40	2125	18.1992	25.6992	0.799927	2		85	52	4		4	4	2	0	0	0		_ 013560.020970	1	2	1	10	1	1	1	1	2	1	1	1	1
43	46	3600			0.469971	2		90	40	3		3	1	1	0	0	0		_ 013072.020301	1	3	1	10	1	1	1	1	2	1	1	1	1
40	41	3600	22.6992	36.5938	3.09961	13		20	50	4		13	5	1	0	0	0		_ 013232.021970	1	4	2	14	2	2	1	1	1	1	1	1	1
41	48	0			1.09985	1		20	52	4		1	1	1	0	0	0		_ 013706.021549	2	5	4	10	1	2	1	1	1	1	1	1	1
43	44	3300			0.399963	3		22	68	5		4	3	0	0	0	0		_ 013402.020437	1	2	2	10	1	2	1	1	1	1	1	1	1
38	35	0			0.659912	1		22	65	4		1	1	1	0	0	0		_ 013033.022194	2	5	2	10	1	2	1	1	1	1	1	1	1
41	43	2100			0.47998	5		25	60	4		6	6	4	0	0	0		_ 011535.020518	1	1	4	9	2	2	1	1	1	1	1	1	1
33	39	2775			0.599976	2		28	50	4		2	2	0	0	0	0		_ 012540.021515	1	2	4	10	1	2	1	1	1	1	1	1	1
41	42	2100	19.7969		2.59961	5		30	50	4		5	1	0	0	0	0		_ 013665.022645	1	2	4	9	2	2	1	1	1	1	1	1	1
40	40	0			0.719971	1		32	50	4		1	1	1	0	0	0		_ 014021.021863	2	5	2	10	1	2	1	1	1	1	1	1	1
40	44	2700			1.18994	5		33	55	5		4	1	1	0	0	0		_ 012978.021420	1	1	2	10	1	2	1	1	1	1	1	1	1
38	40	4200			1.38989	3		38	47	4		2	1	1	0	0	0		_ 014673.022254	1	2	2	8	2	2	1	1	1	1	1	1	1
42	43	2250			0.72998	5		38	55	4		6	5	4	0	0	0		_ 012167.020495	1	2	4	9	2	2	1	1	1	1	1	1	1
44	48	1800			0.199982	2		40	60	6		2	1	1	0	0	0		_ 012587.021544	1	3	2	10	1	2	1	1	1	1	1	1	1
43	46	2700			0.969971	5		40	60	5		4	3	2	0	0	0		_ 013163.021268	1	1	2	14	2	2	1	1	1	1	1	1	1
42	48	0			0.299988	1		40	56	5		1	1	0	0	0	0		_ 007668.021826	2	5	2	10	1	2	1	1	1	1	1	1	1
43	47	2700	20	29.5977	0.299988	4		43	57	6		4	3	2	0	0	0		_ 014364.022280	1	2	2	10	1	2	1	1	1	1	1	1	1
41	40	4500	17.1992	23.6992	1.05981	7		45	52	4		7	4	2	0	0	0		_ 012452.019762	1	2	2	8	2	2	1	1	1	1	1	1	1
35	45	3600	19.2969		7.2998	7		45	65	8		7	4	3	0	0	0		_ 012254.022943	1	4	2	14	2	2	1	1	1	1	1	1	1
41	50	2700			1.42993	5		48	60	8		4	1	1	0	0	0		_ 007932.023068	1	4	4	10	1	2	1	1	1	1	1	1	1
43	50	2100	21.6992		1.2998	4		48	50	4		6	3	2	0	0	0		_ 014055.021753	1	2	2	10	1	2	1	1	1	1	1	1	1
39	39	3000			2.69971	10		48	55	4		8	6	4	0	0	0		_ 014316.022125	1	2	4	9	2	2	1	1	1	1	1	1	1
32	40	4500	22.8984	27.7969	0.599976	3		50	50	6		3	3	2	0	0	0		_ 012981.019891	1	1	2	13	1	2	1	1	1	1	1	1	1
42	39	2400				12		50	55	4		15	11	8	0	0	0		_ 009250.020803	1	3	2	14	2	2	1	1	1	1	1	1	1
39	40	2100			1.94995	6		55	50	5		7	2	0	0	0	0		_ 012569.020192	1	1	2	14	2	2	1	1	1	1	1	1	1
40	36	3000			4.19922	11		55	48	5		9	3	1	0	0	0		_ 013793.021377	1	1	2	14	2	2	1	1	1	1	1	1	1
41	42	2400			2.8999	6		56	43	4		8	7	2	0	0	0		_ 014146.021920	1	4	2	10	1	2	1	1	1	1	1	1	1
39	39	3600	18.6992	24.2969	1	3		58	55	6		3	1	1	0	0	0		_ 012950.022610	1	4	4	10	1	2	1	1	1	1	1	1	1
44	43	3600			0.25	1		60	55	6		1	1	0	0	0	0		_ 013542.020941	1	4	4	10	1	2	1	1	1	1	1	1	1
44	45	2100			1.59985	5		60	50	6		6	4	0	0	0	0		_ 007386.022134	1	4	4	9	2	2	1	1	1	1	1	1	1
39	40	2750	19.5977	22.7969	0.269958	4		60	65	8		4	4	3	0	0	0		_ 013534.021730	2	2	4	10	1	2	1	1	1	1	1	1	1
39.4609	45	0			0.949951	1		60	65	5		1	1	1	0	0	0		889042678	2	5	2	10	1	2	1	1	1	1	1	1	1
43	49	3600	21.5	22.5977	3.19971	7		65	50	8		7	7	6	0	0	0		_ 013101.020428	1	2	2	10	1	2	1	1	1	1	1	1	1
31	32	1950	18.6992	25.0977	5.19922	15		65	60	4		15	11	6	0	0	0		_ 012502.022941	1	4	4	9	2	2	1	1	1	1	1	1	1
42	45	0			0.75	1		65	55	5		1	1	1	0	0	0		_ 013903.022028	2	5	4	10	1	2	1	1	1	1	1	1	1
41	57	4125			0.98999	5		70	65	7		4	2	2	0	0	0		_ 014200.021882	1	2	2	10	1	2	1	1	1	1	2	1	1
36	34	3000			0.799927	4		78	72	12		3	2	0	0	0	0		_ 014138.021584	1	2	2	11	1	2	1	1	1	1	1	1	1
41	38	2400			1.8999	4		85	60	5		5	2	0	0	0	0		_ 013019.020191	1	1	4	9	2	2	1	1	1	1	1	1	1
43	35	0	22.0977	23.6992	0.149994	1		85	50	4		1	1	0	0	0	0		_ 014622.022664	2	5	4	10	1	2	1	1	1	1	1	1	1
39	45	0			0.949951	1		90	65	8		1	1	0	0	0	0		_ 008890.022275	2	5	2	10	1	2	1	1	1	1	1	1	1
37	39	3600	24.3984		2	12		96	60	8		12	6	2	0	0	0		_ 012738.021960	1	3	2	14	2	2	1	1	1	1	1	1	1
39	52	3000			1.59985	5		100	50	4		7	3	3	0	0	0		_ 007977.020246	1	1	4	9	2	2	1	1	1	1	1	1	1
42	44	2400			1	5		105	50	5		4	4	2	0	0	0		_ 013903.020989	1	1	4	9	2	2	1	1	1	1	1	1	1
44	46	1200	26.7969	21.7969	1.36987	2		108	50	12		2	1	0	0	0	0		_ 013018.022107	2	4	4	9	2	2	1	1	1	1	1	1	1
37	40	2100			3.7998	6		0				6	3	2	0	0	0		_ 012446.018307	1	2	1	10	1	1	3	5	4	3	1	1	1
38	38	2025				16		0				16	7	4	0	0	0		_ 008058.021992	1	3	3	9	2	1	2	5	4	2	2	1	1
42	65	0			0.299988	1		0				1	1	0	0	0	0		_ 010646.020181	2	5	1	10	1	1	3	5	4	3	1	1	1
42	65	0			0.299988	1		0				1	1	1	0	0	0		_ 010646.021142	2	5	1	10	1	1	3	5	4	3	2	1	1
40	46	2400	21.668			10		50	58			9	8	7	4	0	4	0	1	1	3	4	9	2	1	1	1	2	1	1	1	1
40	46	2700	21.668			10		50	58			5	5	3	2	0	2	0	1	1	3	4	9	2	1	1	1	2	1	1	1	1
40	46	3300	21.668			10		50	58			12	10	8	5	2	3	1	1	1	3	4	9	2	1	1	1	2	1	1	1	1
41	40	2700	34.8984		0.5	8		0				7	6	3	2	0	2	1	2	1	3	1	12	1	1	3	5	4	2	1	1	1
42	41	3800	21.1992		0.419983	7		4	40			15	13	9	2	0	2	0	3	1	3	1	10	1	1	1	1	2	1	1	1	1
35	41	1200	30.8984			18						7	7	6	6	3	3	2	4	1	2	3	9	2	1	1	1	2	1	1	1	1
42	42	1925	21.5977		4.06934	16		83	64			13	11	10	3	1	2	0	5	1	2	4	9	2	2	1	1	1	1	1	1	1
42	42	1950	21.5977		4.06934	16		83	64			10	6	6	2	0	2	0	6	1	2	4	9	2	2	1	1	1	1	1	1	1
42	42	1950	21.5977		4.06934	16		83	64			8	6	5	1	0	1	0	6	1	2	4	9	2	2	1	1	1	1	1	1	1
39	43	2400	24.3984			4		31	48			3	3	3	2	1	1	0	7	1	3	2	10	1	2	1	1	1	1	1	1	1
42	43	3150	22			2		25	56			2	2	2	1	0	1	0	8	1	3	2	10	1	2	1	1	1	1	1	1	1
42	40	2700	18.3984			8		51	69			8	8	4	1	0	1	0	9	1	3	2	15	2	2	1	1	1	1	1	1	1
39	36	3600	22.7969			5		30	77			6	6	5	1	0	1	0	10	1	3	2	10	1	2	1	1	1	1	1	1	1
42	41	4400	22			7		39	56			11	10	3	1	0	1	0	11	1	3	4	9	2	2	1	1	1	1	1	1	1
44	40	4400	26.3984			3		120	70			5	5	3	2	0	2	0	12	1	3	2	10	1	2	1	1	1	1	1	1	1
41	40	5400	22.0977		0.329956	3		30	53			3	3	2	1	1	0	0	13	1	3	2	10	1	2	1	1	1	1	1	1	1
41	38	4050	24			7		1	42			7	7	3	1	1	0	0	14	1	3	3	9	2	1	1	1	2	1	1	1	1
41	35	4950	20			7		58	12			5	5	3	1	0	1	0	15	1	3	3	9	2	1	1	1	2	1	1	1	1
42	43	5100	24.6992		1.0498	7		97	52			7	7	4	2	0	2	0	16	1	3	4	9	2	2	1	1	1	1	1	1	1
42	43	4800	24.6992		1.0498	7		97	52			4	3	3	2	1	1	0	16	1	3	4	9	2	2	1	1	1	1	1	1	1
28	31	1800	21.5			8						10	5	1	1	0	1	0	17	1	2	3	9	2	1	1	1	2	1	1	1	1
45	44	3300	25.5977		1.66992	10		107	42			9	9	8	3	0	3	0	18	1	3	4	9	2	2	1	1	1	1	1	1	1
41	43	4500	27.0977		0.579956	6		86	59			9	6	5	1	0	1	0	19	1	3	2	10	1	2	1	1	1	1	1	1	1
42	35	3300	24.2969			6		46	48			9	7	6	1	0	1	0	20	1	3	4	9	2	2	1	1	1	1	1	1	1
41	44	2025	24			25		26	50			12	10	9	3	1	2	0	21	1	2	4	9	2	2	1	1	1	1	1	1	1
41	51	4050	33.5			3		40	50			4	3	3	1	0	1	0	22	1	3	2	10	1	2	1	1	1	1	1	1	1
43	46	1025	26.8984			12		134	58			13	10	7	3	0	3	1	23	1	3	4	9	2	2	1	1	1	1	1	1	1
43	46	1000	26.8984			12		134	58			12	6	5	1	0	1	0	23	1	3	4	9	2	2	1	1	1	1	1	1	1
41	53	2700	29.3984			4		90	40			2	2	2	2	1	1	0	24	1	3	2	13	1	2	1	1	1	1	1	1	1
34	35	3900	22		1.36987	6		95	65			9	7	5	3	1	2	0	25	1	3	4	9	2	2	1	1	1	1	1	1	1
43	44	5400	23		0.289978	6		35	48			4	3	3	2	2	0	0	26	1	3	2	4	1	2	1	1	1	1	1	1	1
39	43	2700	20.5977			5		12	40			3	3	2	1	1	0	0	27	1	3	1	12	1	1	1	1	2	1	1	1	1
39	34	2700	26.3984			4		89	65			5	5	5	1	1	0	0	28	1	3	2	10	1	2	1	1	1	1	1	1	1
41	35	3600	20.5977		0.439941	4		31	67			2	2	1	1	0	1	0	29	1	3	2	10	1	2	1	1	1	1	1	1	1
36	36	1525	23.0977		3.34961	22		21	57			8	8	6	5	4	1	0	30	1	2	4	9	2	2	1	1	1	1	1	1	1
41	49	1575	19.3984		4.34961	15		56	57			17	12	9	4	0	4	0	31	1	2	4	9	2	2	1	1	1	1	1	1	1
25	28	1550	21.3984			15		2	24			17	16	12	4	4	0	0	32	1	2	3	9	2	1	1	1	2	1	1	1	1
42	43	4950	28.8984		1.25	6		5	20			6	5	3	2	2	0	0	33	1	3	3	9	2	1	1	1	2	1	1	1	1
43	39	4950	23.7969			11		111	57			10	8	5	1	0	1	0	34	1	3	4	9	2	2	1	1	1	1	1	1	1
40	38	3150	24.7969		0.109985	4		16	44			1	1	1	1	0	1	0	35	1	3	2	10	1	2	1	1	1	1	1	1	1
41	43	2700	26.5977			6		31	45			5	5	5	1	0	1	0	36	1	3	4	9	2	2	1	1	1	1	1	1	1
37	39	1600	23.0977			10		84	45			9	8	7	2	1	1	0	37	1	2	4	9	2	2	1	1	1	1	1	1	1
41	41	2100	19.7969			7		22	55			7	7	6	2	2	0	0	38	1	3	4	9	2	2	1	1	1	1	1	1	1
43	52	4050	30.2969		0.569946	5		171	53			5	5	5	3	0	3	0	39	1	3	2	10	1	2	1	1	1	1	1	1	1
37	39	5400	20.7969		1.25	7		90	91			9	8	6	2	1	1	0	40	1	3	4	9	2	2	1	1	1	1	1	1	1
39	39	2250	22.5977			11		60	45			10	6	5	3	1	2	0	41	1	2	4	9	2	2	1	1	1	1	1	1	1
42	51	4050	33.3984		0.0599976	4		52	35			4	4	2	2	0	2	1	42	1	3	2	10	1	2	1	1	1	1	1	1	1
42	45	4500	27.5		0.769897	5		77	68			8	7	7	2	1	1	0	43	1	3	2	10	1	2	1	1	1	1	1	1	1
43	46	1800	26		7.7793	33						31	25	18	4	0	4	0	44	1	2	1	6	2	1	1	1	2	1	1	1	1
43	46	1200	26		7.7793	33						21	21	15	5	0	5	0	44	1	2	1	6	2	1	1	1	2	1	1	1	1
31	32	2400	31		1.73999	9		134	68			4	4	4	1	1	0	0	45	1	3	4	9	2	2	1	1	1	1	1	1	1
40	43	3000	23		1.96997	9		33	51			14	14	10	4	0	4	2	46	1	3	4	9	2	2	1	1	1	1	1	1	1
39	33	4900	20			5		40	55			4	4	3	2	0	2	0	47	1	3	2	10	1	2	1	1	1	1	1	1	1
41	46	1350	22.7969		4.13965	15		57	54			11	9	8	6	4	2	0	48	1	2	4	9	2	2	1	1	1	1	1	1	1
42	42	5400	24.6992		0.579956	2		87	66			2	2	2	1	0	1	1	49	1	3	2	10	1	2	1	1	1	1	1	1	1
42	42	4500	24.6992		0.579956	2		87	66			4	3	1	1	0	1	0	49	1	3	2	10	1	2	1	1	1	1	1	1	1
38	39	3075	22		1.37988	12		38	45			11	4	4	1	1	0	0	50	1	3	4	9	2	2	1	1	1	1	1	1	1
43	39	4900	22.5977		0.449951	3		3	36			1	1	1	1	0	1	0	51	1	3	1	10	1	1	1	1	2	1	1	1	1
43	39	750	22.5977		0.449951	3		3	36			1	1	1	1	0	1	0	51	1	3	1	10	1	1	1	1	2	1	1	1	1
43	39	1350	22.5977		0.449951	3		3	36			2	2	2	1	0	1	0	51	1	3	1	10	1	1	1	1	2	1	1	1	1
40	40	4500	21.2969			8		40	62			12	9	6	3	1	2	0	52	1	3	4	9	2	2	1	1	1	1	1	1	1
36	36	3000	27.7969			10		34	38			8	7	6	3	1	2	0	53	1	3	4	9	2	2	1	1	1	1	1	1	1
41	42	3000	23.0977		0.659912	6		37	50			6	6	3	3	1	2	1	54	1	3	2	12	1	2	1	1	1	1	1	1	1
37	37	2600	21.3984			8		2	40			4	3	2	2	0	2	0	55	1	3	3	9	2	1	1	1	2	1	1	1	1
37	37	2275	21.3984			8		2	40			6	5	5	5	2	3	1	55	1	3	3	9	2	1	1	1	2	1	1	1	1
43	43	2400	32.2969		2.81982	12		13	77			8	4	4	1	0	1	0	56	1	3	3	9	2	1	1	1	2	1	1	1	1
39	40	1350	25.7969		3.34961	8		54	70			5	5	4	2	0	2	0	57	1	3	2	17	2	2	1	1	1	1	1	1	1
39	40	1350	25.7969		3.34961	8		54	70			4	4	3	2	0	2	0	57	1	3	2	17	2	2	1	1	1	1	1	1	1
39	40	1350	25.7969		3.34961	8		54	70			7	7	7	5	3	2	0	57	1	3	2	17	2	2	1	1	1	1	1	1	1
38	39	2700	24.7969		0.959961	9		34	59			7	6	5	4	1	3	0	58	1	3	2	17	2	2	1	1	1	1	1	1	1
37	41	2000	23.6992		3.22998	9		50	56			13	12	10	2	1	1	0	59	1	2	4	9	2	2	1	1	1	1	1	1	1
37	37	1400	22.7969		4.3291	20		37	70			9	8	7	2	1	1	0	60	1	2	4	9	2	2	1	1	1	1	1	1	1
43	46	4050	28.7969		1.84985	6		60	83			6	5	3	2	0	2	0	61	1	3	4	9	2	2	1	1	1	1	1	1	1
43	49	3300	22.6992		1.01978	6		117	61			11	11	8	4	2	2	0	62	1	3	4	9	2	2	1	1	1	1	1	1	1
43	49	3300	22.6992		1.01978	6		117	61			10	8	6	2	0	2	0	63	1	3	4	9	2	2	1	1	1	1	1	1	1
43	49	3000	22.6992		1.01978	6		117	61			10	10	9	3	0	3	0	63	1	3	4	9	2	2	1	1	1	1	1	1	1
43	49	2700	22.6992		1.01978	6		117	61			9	9	8	5	2	3	0	63	1	3	4	9	2	2	1	1	1	1	1	1	1
39	44	2100	23.1992		0.709961	4		18	55			4	2	2	1	1	0	0	64	1	3	2	10	1	2	1	1	1	1	1	1	1
42	36	3000	20.5977			7		165	61			5	5	3	1	0	1	0	65	1	3	4	9	2	2	1	1	1	1	1	1	1
44	50	4900	32			3		16	50			3	3	2	1	0	1	0	66	1	3	2	10	1	2	1	1	1	1	1	1	1
34	36	2700	36.3984			10						7	7	3	1	1	0	0	67	1	3	3	9	2	1	1	1	2	1	1	1	1
42	41	4050	26			4		47	43			10	8	3	3	1	2	0	68	1	3	2	10	1	2	1	1	1	1	1	1	1
32	33	1300	20.5		7.15918	32		140	57			17	15	14	5	2	3	2	69	1	2	2	6	2	2	1	1	1	1	1	1	1
39	41	1500	24.6992			25		27	55			16	13	11	8	2	6	1	70	1	3	4	9	2	2	1	1	1	1	1	1	1
34	44	1800	38.8984			45		68	62			13	12	11	3	2	1	0	71	1	3	2	6	2	2	1	1	1	1	1	1	1
44	49	5100	23.7969			2		32	54			2	2	2	1	0	1	0	72	1	3	2	10	1	2	1	1	1	1	1	1	1
44	49	3850	23.7969			2		32	54			5	2	2	2	1	1	0	72	1	3	2	10	1	2	1	1	1	1	1	1	1
43	47	1770	31			9		76	55			22	15	14	5	1	4	2	73	1	3	4	9	2	2	1	1	1	1	1	1	1
37	43	1800	17.5		1.75	12		26	43			7	6	4	4	2	2	0	74	1	2	4	9	2	2	1	1	1	1	1	1	1
40	35	2375	26.3984		7.25	19		18	65			13	13	10	2	0	2	0	75	1	2	4	9	2	2	1	1	1	1	1	1	1
40	45	2725	26.2969		1.70996	16		50	40			8	6	5	4	2	2	0	76	1	3	2	15	2	2	1	1	1	1	1	1	1
46	47	3000	25.3984		0.539917	5		61	64			7	6	4	4	0	4	0	77	1	3	2	10	1	2	1	1	1	1	1	1	1
46	47	3300	25.3984		0.539917	5		61	64			4	3	2	2	0	2	0	77	1	3	2	10	1	2	1	1	1	1	1	1	1
46	47	3000	25.3984		0.539917	5		61	64			7	4	2	1	0	1	0	77	1	3	2	10	1	2	1	1	1	1	1	1	1
46	47	3300	25.3984		0.539917	5		61	64			7	7	6	3	0	3	0	77	1	3	2	10	1	2	1	1	1	1	1	1	1
41	48	4950	33.2969		1.45996	8		74	63			6	5	3	2	1	1	0	78	1	3	4	9	2	2	1	1	1	1	1	1	1
41	48	4650	33.2969		1.45996	8		74	63			8	7	6	5	1	4	0	79	1	3	4	9	2	2	1	1	1	1	1	1	1
39	38	2925	23.2969			10		90	75			7	7	7	5	2	3	2	80	1	3	2	8	2	2	1	1	1	1	1	1	1
43	37	2700	20.5		0.699951	6		197	73			4	4	4	4	0	4	0	81	1	3	2	10	1	2	1	1	1	1	1	1	1
38	45	3000	26.5977		1.59985	11		35	60			9	6	3	2	1	1	0	82	1	3	4	9	2	2	1	1	1	1	1	1	1
44	46	1525	23.1992			18		76	64			19	18	14	10	1	9	0	83	1	2	4	9	2	2	1	1	1	1	1	1	1
40	37	3000	23.5977		0.809937	6		67	50			7	6	5	4	1	3	0	84	1	3	2	10	1	2	1	1	1	1	1	1	1
42	43	4050	35.0938			6		30	73			6	4	2	2	0	2	0	85	1	3	4	9	2	2	1	1	1	1	1	1	1
30	30	1375	27.5			18		63	62			16	12	10	3	1	2	0	86	1	2	4	9	2	2	1	1	1	1	1	1	1
39	46	4875	30.2969		1.62988	8		58	55			13	8	7	3	1	2	1	87	1	3	4	9	2	2	1	1	1	1	1	1	1
42	38	4050	24.0977		0.559937	6		138	83			6	3	2	2	1	1	0	88	1	3	2	10	1	2	1	1	1	1	1	1	1
42	38	4500	24.0977		0.559937	6		138	83			4	4	2	1	0	1	0	89	1	3	2	10	1	2	1	1	1	1	1	1	1
42	42	4425	28.2969			8		57	34			11	9	8	6	1	5	0	90	1	3	4	9	2	2	1	1	1	1	1	1	1
41	44	3750	19.3984		1.17993	12		52	40			10	2	2	1	0	1	0	91	1	3	4	9	2	2	1	1	1	1	1	1	1
40	45	1550	21.1992		6.41992	14		2	70			7	3	3	2	1	1	0	92	1	2	3	9	2	1	1	1	2	1	1	1	1
39	37	1975	23.6992		0.909912	13		112	51			11	10	8	4	1	3	0	93	1	3	4	9	2	2	1	1	1	1	1	1	1
41	38	2125	23.8984		3.15967	9		39	47			5	5	5	2	0	2	0	94	1	3	4	9	2	2	1	1	1	1	1	1	1
41	38	3000	23.8984		3.15967	9		39	47			9	7	6	3	1	2	0	94	1	3	4	9	2	2	1	1	1	1	1	1	1
33	34	2025	27.0977		2.31982	16		38	44			13	9	7	5	4	1	0	95	1	2	4	9	2	2	1	1	1	1	1	1	1
38	44	3000	22.6992		1.34985	8		63	77			10	7	6	2	0	2	0	96	1	3	4	9	2	2	1	1	1	1	1	1	1
40	54	600	20			3		54	47			1	1	1	1	0	1	0	97	1	2	2	10	1	2	1	1	1	1	1	1	1
42	44	2700	25.2969			12		66	51			7	7	5	4	0	4	0	98	1	3	4	9	2	2	1	1	1	1	1	1	1
36	36	1375	24.7969		5.78906	18		1	50			16	13	8	7	5	2	1	99	1	3	3	9	2	1	1	1	2	1	1	1	1
40	31	3600	27.0977		0.559937	5		22	27			3	3	3	2	0	2	0	100	1	3	2	10	1	2	1	1	1	1	1	1	1
39	43	4150	21.3984		2.27979	14		45	13			12	12	9	3	1	2	1	101	1	3	1	8	2	1	1	1	1	1	1	1	1
40	50	3000	26.3984		1	5		28	71			8	7	6	1	0	1	0	102	1	3	4	10	1	2	1	1	1	1	1	1	1
42	44	3300	20			6		2	55			10	9	8	4	1	3	0	103	1	3	3	9	2	1	1	1	2	1	1	1	1
42	44	3600	20			6		2	55			8	5	4	3	0	3	0	104	1	3	3	9	2	1	1	1	2	1	1	1	1
44	46	3300	27.2969		1.63989	8		10	70			8	7	6	2	0	2	0	105	1	3	3	9	2	1	1	1	1	1	1	1	1
35	49	4900	35.5938			12		35	70			9	7	5	5	4	1	0	106	1	3	4	9	2	2	1	1	1	1	1	1	1
43	40	5325	31.1992			5		34	56			10	10	6	3	0	3	0	107	1	3	4	9	2	2	1	1	1	1	1	1	1
39	42	1275	23.5977		8	8		5	40			12	12	11	8	3	5	0	108	1	2	3	9	2	1	1	1	2	1	1	1	1
40	39	4800	21.0977		2.15967	12		75	36			9	7	6	2	0	2	0	109	1	3	4	9	2	2	1	1	1	1	1	1	1
40	39	4950	21.0977		2.15967	12		75	36			8	6	2	1	0	1	0	109	1	3	4	9	2	2	1	1	1	1	1	1	1
40	44	3900	27.2969			12		89	71			10	9	7	6	1	5	1	110	1	3	4	9	2	2	1	1	1	1	1	1	1
39	38	2400	34.0938			16		92	50			8	8	7	3	0	3	0	111	1	3	4	9	2	2	1	1	1	1	1	1	1
39	49	2250	23		0.179993	4		135	62			1	1	1	1	1	0	0	112	1	3	2	10	1	2	1	1	1	1	1	1	1
38	41	4950	20.2969		0.549927	9		22	55			5	3	3	2	0	2	1	113	1	3	4	9	2	2	1	1	1	1	1	1	1
38	41	4200	20.2969		0.549927	9		22	55			9	6	6	2	1	1	1	113	1	3	4	9	2	2	1	1	1	1	1	1	1
29	32	1215	25.2969			28		52	60			15	13	9	5	2	3	2	114	1	2	4	9	2	2	1	1	1	1	1	1	1
35	36	3375	22.1992			7		101	62			5	2	2	1	0	1	1	115	1	3	4	9	2	2	1	1	1	1	1	1	1
36	41	5850	27.5		1.15991	5		60	56			10	9	7	1	1	0	0	116	1	3	2	6	2	2	1	1	1	1	1	1	1
43	43	5850	28.5		0.119995	3		9	56			2	2	2	2	0	2	0	117	1	3	1	10	1	1	1	1	2	1	1	1	1
41	42	4500	21			4		75	44			7	7	6	3	3	0	0	118	1	3	2	12	1	2	1	1	1	1	1	1	1
39	49	4500	33.5938		1.94995	10		67	76			10	8	6	4	0	4	0	119	1	3	4	9	2	2	1	1	1	1	1	1	1
39	35	3375	31.2969			14						5	5	5	3	1	2	1	120	1	3	3	9	2	1	1	1	2	1	1	1	1
39	49	1000	31.0977			28		104	50			18	16	12	5	3	2	0	121	1	2	4	9	2	2	1	1	1	1	1	1	1
44	47	3600	21.7969			4		46	52			3	3	2	1	1	0	0	122	1	3	2	10	1	2	1	1	1	1	1	1	1
43	46	3900	30.1992		0.559937	7		58	97			6	4	3	2	0	2	0	123	1	3	4	9	2	2	1	1	1	1	1	1	1
28	32	1800	25.2969			15		26	69			13	13	10	5	3	2	0	124	1	2	4	9	2	2	1	1	1	1	1	1	1
41	46	4850	28.5		0.699951	9		16	70			5	5	5	2	0	2	0	125	1	3	4	9	2	2	1	1	1	1	1	1	1
41	46	4500	28.5		0.699951	9		16	70			3	2	2	2	1	1	0	125	1	3	4	9	2	2	1	1	1	1	1	1	1
42	46	4500	24.6992			7		42	60			5	5	4	2	0	2	0	126	1	3	4	9	2	2	1	1	1	1	1	1	1
34	32	2475	31.8984			18		37	57			12	8	8	6	4	2	0	127	1	3	4	9	2	2	1	1	1	1	1	1	1
45	51	3150	21.5977		0.23999	6		50	75			2	2	1	1	0	1	0	128	1	3	2	10	1	2	1	1	1	1	1	1	1
45	51	3300	21.5977		0.23999	6		50	75			5	5	4	2	0	2	0	128	1	3	2	10	1	2	1	1	1	1	1	1	1
42	49	1750	28.2969			17		10	30			24	23	21	5	3	2	0	129	1	2	3	9	2	1	1	1	2	1	1	1	1
31	38	2400	23.0977			8		51	39			5	5	2	1	1	0	0	130	1	3	4	9	2	2	1	1	1	1	1	1	1
43	44	3225	21		1.66992	6		45	55			5	4	4	2	0	2	0	131	1	3	2	8	2	2	1	1	1	1	1	1	1
41	35	3600	20.6992		1.37988	10		12	60			7	7	4	1	0	1	0	132	1	3	3	9	2	1	1	1	2	1	1	1	1
37	39	2025	20.0977		2.25	13		42	55			10	9	8	6	1	5	1	133	1	3	2	8	2	2	1	1	1	1	1	1	1
43	44	2700	22.5			3		29	35			3	2	2	1	0	1	0	134	1	3	2	12	1	2	1	1	1	1	1	1	1
40	48	6300	25		0.73999	9		14	50			4	4	2	1	0	1	0	135	1	3	3	9	2	1	1	1	2	1	1	1	1
40	48	4500	25		0.73999	9		14	50			3	3	1	1	1	0	0	135	1	3	3	9	2	1	1	1	2	1	1	1	1
40	39	2700	26.0977			5		42	21			5	4	3	2	1	1	0	136	1	3	1	10	1	1	1	1	2	1	1	1	1
39	44	4050	25.5977		0.0299988	5		74	65			4	2	2	1	0	1	0	137	1	3	2	10	1	2	1	1	1	1	1	1	1
39	44	4950	25.5977		0.0299988	5		74	65			1	1	1	1	0	1	0	137	1	3	2	10	1	2	1	1	1	1	1	1	1
39	40	4900	23.6992		0.909912	6		39	72			6	5	1	1	1	0	0	138	1	3	4	9	2	2	1	1	1	1	1	1	1
38	37	2700	19.5977		1.20996	9		10	60			8	6	3	3	2	1	1	139	1	3	3	9	2	1	1	1	2	1	1	1	1
43	42	3600	21.5977		0.629883	4		33	48			5	2	2	1	0	1	0	140	1	3	2	10	1	2	1	1	1	1	1	1	1
38	45	1725	21.1992		1.57983	13						8	7	4	1	0	1	0	141	1	3	3	9	2	1	1	1	2	1	1	1	1
38	45	2750	21.1992		1.57983	13						14	12	5	2	1	1	1	141	1	3	3	9	2	1	1	1	2	1	1	1	1
28	32	1800	20.6992			11		160	43			5	5	4	2	2	0	0	142	1	2	4	9	2	2	1	1	1	1	1	1	1
30	36	4050	24.3984		0.529907	7		130	59			5	5	4	3	2	1	1	143	1	3	4	9	2	2	1	1	1	1	1	1	1
38	46	1800	28.2969			3		44	75			2	2	2	1	1	0	0	144	1	3	2	10	1	2	1	1	1	1	1	1	1
38	46	3600	28.2969			3		44	75			6	5	4	1	1	0	0	145	1	3	2	10	1	2	1	1	1	1	1	1	1
41	44	3000	24.3984			9		42	42			7	6	6	3	2	1	0	146	1	3	4	9	2	2	1	1	1	1	1	1	1
39	41	2250	28.7969			14		84	50			15	15	14	4	1	3	0	147	1	3	4	9	2	2	1	1	1	1	1	1	1
34	35	2700	21.2969		1.34985	6		91	42			3	2	2	1	0	1	0	148	1	3	2	14	2	2	1	1	1	1	1	1	1
40	39	3150	21.7969			7		48	44			3	3	3	1	1	0	0	149	1	3	4	9	2	2	1	1	1	1	1	1	1
40	39	4950	21.7969			7		48	44			14	14	11	6	3	3	0	150	1	3	4	9	2	2	1	1	1	1	1	1	1
29	33	850	18		13.8984	28						19	12	10	3	2	1	0	151	1	2	3	9	2	1	1	1	2	1	1	1	1
29	33	1012.5	18		13.8984	28						19	12	10	3	2	1	0	152	1	2	3	9	2	1	1	1	2	1	1	1	1
45	47	4950	23.6992			8		32	49			4	4	3	1	0	1	0	153	1	3	4	9	2	2	1	1	1	1	1	1	1
41	41	3175	22.5977		2.21973	13						12	11	10	4	1	3	0	154	1	3	3	9	2	1	1	1	2	1	1	1	1
41	49	2700	27.5		1.53979	11		31	75			7	5	5	2	1	1	0	155	1	3	4	9	2	2	1	1	1	1	1	1	1
42	43	3450	24.5977		1.0498	6		49	55			2	2	2	1	1	0	0	156	1	3	2	10	1	2	1	1	1	1	1	1	1
38	38	6750	21.5977		0.259949	2		46	41			2	2	2	1	1	0	0	157	1	3	2	10	1	2	1	1	1	1	1	1	1
42	44	3000	34.3984		0.939941	10		22	41			9	9	8	2	1	1	0	158	1	3	4	9	2	2	1	1	1	1	1	1	1
39	36	4900	33.0938			6		47	57			6	5	4	2	1	1	0	159	1	3	4	9	2	2	1	1	1	1	1	1	1
39	42	1600	20.8984		1.36987	10		71	51			7	7	4	3	2	1	0	160	1	2	4	9	2	2	1	1	1	1	1	1	1
40	39	2200	30		1.93994	18		19	58			10	8	6	3	2	1	0	161	1	2	2	8	2	2	1	1	1	1	1	1	1
38	46	2100	19		5.0293	19		50	45			22	22	19	10	6	4	0	162	1	2	2	8	2	2	1	1	1	1	1	1	1
37	37	3150	22.6992			4		17	76			3	3	2	1	0	1	0	163	1	3	2	10	1	2	1	1	1	1	1	1	1
39	32	2700	27.8984			11						6	5	4	4	2	2	0	164	1	3	3	9	2	1	1	1	2	1	1	1	1
36	35	1500	27.6992			13		63	62			17	12	9	3	3	0	0	165	1	2	4	9	2	2	1	1	1	1	1	1	1
39	46	1400	22.6992		2.46973	18		47	47			11	9	9	2	0	2	0	166	1	3	4	9	2	2	1	1	1	1	1	1	1
43	46	4050	25.5977			8		48	15			7	7	2	1	0	1	0	167	1	3	3	9	2	1	1	1	1	1	1	1	1
39	44	2400	29.6992			10		54	44			6	5	4	1	0	1	1	168	1	3	4	9	2	2	1	1	1	1	1	1	1
39	68	4900	27.3984		1.71997	6		29	41			15	13	11	4	2	2	0	169	1	3	4	9	2	2	1	1	1	1	1	1	1
39	68	4900	27.3984		1.71997	6		29	41			9	7	5	2	1	1	0	170	1	3	4	9	2	2	1	1	1	1	1	1	1
37	46	2250	23.1992		2.30957	10		15	67			10	9	7	2	2	0	0	171	1	2	4	9	2	2	1	1	1	1	1	1	1
42	39	2200	27.7969			13		57	46			9	8	7	3	1	2	0	172	1	2	4	9	2	2	1	1	1	1	1	1	1
42	49	4050	29.1992		3.75	8		39	64			15	12	5	2	0	2	0	173	1	3	4	9	2	2	1	1	1	1	1	1	1
43	48	2250	39.0938		2.53955	18		53	58			9	8	7	5	1	4	0	174	1	2	4	9	2	2	1	1	1	1	1	1	1
37	52	3300	28.3984			6		25	56			6	6	5	2	2	0	0	175	1	3	4	9	2	2	1	1	1	1	1	1	1
42	41	5325	18.0977		0.72998	10		72	46			8	8	5	1	0	1	0	176	1	3	4	9	2	2	1	1	1	1	1	1	1
35	32	2000	22.6992		1.98999	11						11	11	5	5	2	3	0	177	1	2	3	9	2	1	1	1	2	1	1	1	1
40	36	900	22.7969		0.149994	3		101	60			1	1	1	1	0	1	0	178	1	3	2	10	1	2	1	1	1	1	1	1	1
40	48	2750	29.6992			11		15	47			13	10	8	2	0	2	1	179	1	2	4	9	2	2	1	1	1	1	1	1	1
45	46	4500	26.1992			5		23	47			5	4	3	1	0	1	0	180	1	3	4	9	2	2	1	1	1	1	1	1	1
41	39	4050	23.0977		0.329956	9		14	43			5	4	4	4	1	3	0	181	1	3	3	9	2	1	1	1	2	1	1	1	1
36	36	5400	31.3984		0.649902	12		79	44			7	5	5	1	0	1	0	182	1	3	4	9	2	2	1	1	1	1	1	1	1
41	47	3900	21.5			5		0				5	5	3	2	1	1	0	183	1	3	3	9	2	1	2	5	4	2	1	1	1
42	41	1575	22.7969			12		77	42			21	20	20	2	0	2	0	184	1	2	4	9	2	2	1	1	1	1	1	1	1
45	44	5400	26.6992			4		31	25			4	3	3	2	0	2	0	185	1	3	1	10	1	1	1	1	2	1	1	1	1
42	45	3300	22.5		1.38989	12		64	51			8	8	6	3	0	3	0	186	1	3	2	8	2	2	1	1	1	1	1	1	1
44	48	5325	24.6992		1.65991	7		83	48			7	5	3	1	0	1	0	187	1	3	4	9	2	2	1	1	1	1	1	1	1
44	48	3000	24.6992		1.65991	7		83	48			12	10	6	2	0	2	0	187	1	3	4	9	2	2	1	1	1	1	1	1	1
44	48	3000	24.6992		1.65991	7		83	48			11	11	8	1	0	1	0	187	1	3	4	9	2	2	1	1	1	1	1	1	1
44	45	2400	22.1992		0.959961	10		43	42			7	7	4	1	0	1	0	188	1	3	4	9	2	2	1	1	1	1	1	1	1
44	45	2925	22.1992		0.959961	10		43	42			10	9	8	3	0	3	0	188	1	3	4	9	2	2	1	1	1	1	1	1	1
44	45	2925	22.1992		0.959961	10		43	42			8	5	2	1	1	0	0	188	1	3	4	9	2	2	1	1	1	1	1	1	1
44	43	3600	19.1992		0.459961	4		118	48			3	3	1	1	0	1	0	189	1	3	2	12	1	2	1	1	1	1	1	1	1
33	37	2400	22.5977			6		0				6	5	4	2	2	0	0	190	1	3	3	9	2	1	2	5	4	2	1	1	1
36	37	1350	27.3984		7.19922	30		29	48			31	23	13	2	2	0	0	191	1	2	4	9	2	2	1	1	1	1	1	1	1
41	43	5400	20.0977		0.97998	6		34	70			4	3	2	1	0	1	0	192	1	3	2	10	1	2	1	1	1	1	1	1	1
41	43	5850	20.0977		0.97998	6		34	70			5	4	2	2	0	2	0	192	1	3	2	10	1	2	1	1	1	1	1	1	1
41	43	2300	20.0977		0.97998	6		34	70			2	2	1	1	1	0	0	192	1	3	2	10	1	2	1	1	1	1	1	1	1
44	41	1800	23.5977			16		1	18			9	9	6	1	0	1	0	193	1	2	3	9	2	1	1	1	2	1	1	1	1
36	45	7200	26.5977			4		88	53			4	4	2	1	1	0	0	194	1	3	2	10	1	2	1	1	1	1	1	1	1
38	44	2000	20.7969			12		31	42			6	4	4	1	1	0	0	195	1	3	2	8	2	2	1	1	1	1	1	1	1
45	34	1775	24.8984			13		27	50			12	11	11	5	0	5	0	196	1	2	4	9	2	2	1	1	1	1	1	1	1
46	47	3150	29.2969			10		72	17			7	5	3	1	0	1	0	197	1	3	3	9	2	1	1	1	2	1	1	1	1
41	41	3750	22.7969		0.629883	8		63	52			7	4	2	1	0	1	0	198	1	3	4	9	2	2	1	1	1	1	1	1	1
22	22	600	23.8984		5.63965	18		113	52			7	7	4	4	4	0	0	199	1	2	4	9	2	2	1	1	1	1	1	1	1
35	36	1800	30.3984		2.5	8		56	62			9	9	8	5	4	1	0	200	1	2	4	9	2	2	1	1	1	1	1	1	1
38	39	2100	22.0977			15		37	48			7	7	7	1	0	1	1	201	1	3	4	9	2	2	1	1	1	1	1	1	1
38	39	3450	22.0977			15		37	48			7	6	3	2	1	1	0	201	1	3	4	9	2	2	1	1	1	1	1	1	1
36	37	3150	20.1992		3.21973	11		9	33			17	15	7	4	3	1	0	202	1	2	3	9	2	1	1	1	2	1	1	1	1
36	34	2625	24.7969		0.539917	8		22	73			9	7	3	1	0	1	0	203	1	3	4	9	2	2	1	1	1	1	1	1	1
41	45	4950	37.8984		0.449951	2		24	54			6	4	4	3	1	2	1	204	1	3	2	12	1	2	1	1	1	1	1	1	1
37	43	5400	25.2969		0.909912	5		32	46			5	5	4	2	1	1	0	205	1	3	2	10	1	2	1	1	1	1	1	1	1
40	44	3450	25.7969		1.05981	5		65	20			3	3	3	2	1	1	0	206	1	3	3	9	2	1	1	1	1	1	1	1	1
38	39	1525	24			20		68	62			29	14	10	5	1	4	3	207	1	2	4	9	2	2	1	1	1	1	1	1	1
38	42	1400	25.6992			14		1	31			6	6	5	5	1	4	0	208	1	2	3	9	2	1	1	1	2	1	1	1	1
45	44	3150	27.1992		0.73999	4		15	53			5	4	2	1	0	1	0	209	1	3	2	10	1	2	1	1	1	1	1	1	1
31	35	1800	21.2969			5		52	81			9	8	6	2	1	1	0	210	1	3	4	9	2	2	1	1	1	1	1	1	1
40	39	1750	26.8984		1.27979	9						7	5	4	1	0	1	1	211	1	3	3	9	2	1	1	1	2	1	1	1	1
40	39	2000	26.8984		1.27979	9						11	10	5	2	0	2	0	211	1	3	3	9	2	1	1	1	2	1	1	1	1
46	45	7650	22.7969		0.549927	4		59	64			5	4	4	1	0	1	0	212	1	3	2	10	1	2	1	1	1	1	1	1	1
37	40	2400	22		0.959961	11		32	56			6	6	5	2	1	1	0	213	1	3	4	9	2	2	1	1	1	1	1	1	1
37	45	3375	20.5		1.65991	9		4	27			7	7	5	4	4	0	0	214	1	3	3	9	2	1	1	1	2	1	1	1	1
40	44	3600	25.5			6						6	5	4	1	0	1	0	215	1	3	3	9	2	1	1	1	2	1	1	1	1
40	44	4050	25.5			6						4	4	4	1	0	1	0	215	1	3	3	9	2	1	1	1	2	1	1	1	1
42	48	3000	24		1.25	8		42	19			8	8	7	3	0	3	0	216	1	3	3	9	2	1	1	1	2	1	1	1	1
42	48	3000	24		1.25	8		42	19			6	6	5	3	0	3	0	216	1	3	3	9	2	1	1	1	2	1	1	1	1
40	45	2400	25.2969			4		18	72			3	2	2	2	1	1	0	217	1	3	2	10	1	2	1	1	1	1	1	1	1
39	36	3025	19.5			9		33	61			9	7	5	3	1	2	0	218	1	3	4	9	2	2	1	1	1	1	1	1	1
43	45	3300	22.3984			2		53	28			6	4	4	2	2	0	0	219	1	3	1	10	1	1	1	1	2	1	1	1	1
41	35	4800	25.5		0.819946	11		56	45			5	5	5	3	0	3	0	220	1	3	4	9	2	2	1	1	1	1	1	1	1
42	41	5400	23.0977		0.309998	3		47	66			1	1	1	1	0	1	0	221	1	3	2	10	1	2	1	1	1	1	1	1	1
44	46	4050	26.3984		0.419983	4		37	49			4	3	2	1	0	1	0	222	1	3	2	10	1	2	1	1	1	1	1	1	1
38	39	3275	30.5			10		1	67			4	4	3	2	0	2	1	223	1	3	3	9	2	1	1	1	2	1	1	1	1
38	39	3200	30.5			10		1	67			12	11	7	3	1	2	1	223	1	3	3	9	2	1	1	1	2	1	1	1	1
41	49	4950	25.2969			10		38	42			11	11	7	1	0	1	0	224	1	3	4	9	2	2	1	1	1	1	1	1	1
47	39	3375	19.8984		1.67993	8		28	57			12	9	8	2	0	2	0	225	1	3	4	9	2	2	1	1	1	1	1	1	1
38	33	4050	28.8984		0.549927	5		67	63			1	1	1	1	1	0	0	226	1	3	2	10	1	2	1	1	1	1	1	1	1
39	40	1600	23.2969		0.459961	9		30	57			5	3	2	2	0	2	0	227	1	2	4	9	2	2	1	1	1	1	1	1	1
30	38	2200	22.5			10		18	50			10	10	8	5	1	4	2	228	1	2	4	9	2	2	1	1	1	1	1	1	1
30	38	2000	22.5			10		18	50			17	14	10	5	2	3	0	229	1	2	4	9	2	2	1	1	1	1	1	1	1
38	38	1600	28.8984			13		18	78			10	9	8	3	0	3	1	230	1	2	4	9	2	2	1	1	1	1	1	1	1
37	38	2750	33.6953		4.81934	64		35	46			8	7	4	3	1	2	0	231	1	2	2	6	2	2	1	1	1	1	1	1	1
38	39	4050	24.2969			4		39	48			4	3	3	1	0	1	0	232	1	3	2	12	1	2	1	1	1	1	1	1	1
38	39	1800	21.8984		2	14		7	57			10	8	7	4	1	3	0	233	1	2	3	9	2	1	1	1	2	1	1	1	1
42	42	600	22.7969		0.839966	2		25	52			2	2	2	2	0	2	0	234	1	3	2	12	1	2	1	1	1	1	1	1	1
42	42	600	22.7969		0.839966	2		25	52			3	3	3	2	1	1	0	234	1	3	2	12	1	2	1	1	1	1	1	1	1
38	50	3375	19.7969			8		33	76			7	7	6	5	3	2	0	235	1	3	4	9	2	2	1	1	1	1	1	1	1
40	42	4800	26.6992			5		25	60			4	3	3	1	0	1	0	236	1	3	4	9	2	2	1	1	1	1	1	1	1
40	41	900	23.0977			2		35	54			1	1	1	1	0	1	0	237	1	3	2	10	1	2	1	1	1	1	1	1	1
41	48	4050	38.6953			5		40	45			6	5	4	2	1	1	0	238	1	3	4	9	2	2	1	1	1	1	1	1	1
39	43	2400	28.8984			10		1	20			5	4	3	1	0	1	0	239	1	3	3	9	2	1	1	1	1	1	1	1	1
36	37	6300	22.0977			6						5	4	3	2	1	1	1	240	1	3	1	1	2	1	1	1	1	1	1	1	1
40	40	3150	24.1992		0.0499954	2		72	74			3	3	2	1	0	1	0	241	1	3	2	10	1	2	1	1	1	1	1	1	1
39	40	2700	29.3984		1.22998	10		24	46			12	11	10	4	1	3	0	242	1	3	4	9	2	2	1	1	1	1	1	1	1
43	47	4950	27.8984			3		1	22			4	4	3	1	0	1	0	243	1	3	1	10	1	1	1	1	2	1	1	1	1
37	37	4050	32.2969			10		43	49			10	9	5	2	1	1	0	244	1	3	2	8	2	2	1	1	1	1	1	1	1
37	37	8550	32.2969			10		43	49			7	7	5	1	0	1	0	245	1	3	2	8	2	2	1	1	1	1	1	1	1
39	43	1800	29.5			14		0				9	9	9	3	1	2	0	246	1	2	3	9	2	1	3	5	4	3	1	1	1
39	39	4950	22.8984		0.689941	8		15	47			4	4	4	2	0	2	0	247	1	3	2	10	1	2	1	1	1	1	1	1	1
39	39	3600	22.8984		0.689941	8		15	47			2	1	1	1	1	0	0	247	1	3	2	10	1	2	1	1	1	1	1	1	1
42	49	2700	36.8984		0.399963	5		16	63			2	1	1	1	0	1	0	248	1	3	2	10	1	2	1	1	1	1	1	1	1
39	34	1600	17.8984			11		21	76			9	9	8	7	2	5	0	249	1	2	4	9	2	2	1	1	1	1	1	1	1
40	41	1350	22.5977		3	16		23	22			13	13	12	6	3	3	0	250	1	2	3	9	2	1	1	1	2	1	1	1	1
39	47	3600	39.5938			6		63	55			6	4	3	1	0	1	0	251	1	3	4	9	2	2	1	1	1	1	1	1	1
39	47	4950	39.5938			6		63	55			8	6	4	1	0	1	0	251	1	3	4	9	2	2	1	1	1	1	1	1	1
38	41	2700	21.1992			8		33	73			6	6	6	4	3	1	0	252	1	3	4	9	2	2	1	1	1	1	1	1	1
45	46	1400	19.5			13		46	52			11	9	8	2	0	2	0	253	1	2	4	9	2	2	1	1	1	1	1	1	1
39	43	2700	27.6992		0.689941	10		17	35			7	5	4	1	1	0	0	254	1	3	4	9	2	2	1	1	1	1	1	1	1
37	32	1350	16.7969		2.34961	20		44	48			4	4	4	3	0	3	2	255	1	2	4	9	2	2	1	1	1	1	1	1	1
37	32	1575	16.7969		2.34961	20		44	48			8	8	7	3	1	2	0	255	1	2	4	9	2	2	1	1	1	1	1	1	1
40	45	2475	26.3984		1.8999	11		29	55			7	3	2	1	0	1	0	256	1	3	4	9	2	2	1	1	1	1	1	1	1
40	45	3025	26.3984		1.8999	11		29	55			16	10	7	2	1	1	0	256	1	3	4	9	2	2	1	1	1	1	1	1	1
40	42	4500	25.0977			5		39	56			3	3	3	1	0	1	0	257	1	3	4	9	2	2	1	1	1	1	1	1	1
27	30	3375	30			11		46	72			11	11	7	6	2	4	0	258	1	3	4	9	2	2	1	1	1	1	1	1	1
44	50	3300	26.0977			5		22	45			3	3	2	2	0	2	0	259	1	3	4	9	2	2	1	1	1	1	1	1	1
34	42	2375	31.5			11		29	48			10	10	9	1	1	0	0	260	1	2	4	9	2	2	1	1	1	1	1	1	1
31	36	1600	27.8984			26		161	54			28	27	24	4	2	2	1	261	1	2	2	6	2	2	1	1	1	1	1	1	1
35	35	1100	24			23		12	58			16	15	13	6	3	3	1	262	1	2	3	9	2	1	1	1	2	1	1	1	1
39	40	1850	26.3984			11		44	66			14	14	9	4	1	3	2	263	1	2	4	9	2	2	1	1	1	1	1	1	1
40	46	6750	25		0.919922	5		23	49			7	5	5	1	0	1	1	264	1	3	2	12	1	2	1	1	1	1	1	1	1
40	46	6300	25		0.919922	5		23	49			13	10	7	2	0	2	0	264	1	3	2	12	1	2	1	1	1	1	1	1	1
40	46	6300	25		0.919922	5		23	49			10	10	3	1	0	1	0	264	1	3	2	12	1	2	1	1	1	1	1	1	1
40	46	6300	25		0.919922	5		23	49			8	7	4	1	1	0	0	264	1	3	2	12	1	2	1	1	1	1	1	1	1
40	46	6750	25		0.919922	5		23	49			10	8	8	5	1	4	1	265	1	3	2	12	1	2	1	1	1	1	1	1	1
41	48	3000	25		2.51953	6		28	53			5	3	2	1	0	1	0	266	1	3	4	9	2	2	1	1	1	1	1	1	1
41	48	3000	25		2.51953	6		28	53			8	6	4	1	0	1	0	266	1	3	4	9	2	2	1	1	1	1	1	1	1
41	36	4950	26.7969		0.819946	6		75	52			6	6	4	2	1	1	0	267	1	3	4	9	2	2	1	1	1	1	1	1	1
38	41	3150	22.5			5		26	65			4	4	3	1	0	1	0	268	1	3	4	9	2	2	1	1	1	1	1	1	1
36	40	2100	22.5977		0.329956	2		85	46			2	2	1	1	1	0	0	269	1	3	1	10	1	1	1	1	1	1	1	1	1
40	42	1700	23.6992		3	14		16	56			13	10	8	5	1	4	0	270	1	2	4	9	2	2	1	1	1	1	1	1	1
39	40	2625	25.7969			11		1	34			7	7	4	2	0	2	1	271	1	2	3	9	2	1	1	1	2	1	1	1	1
45	47	3000	23.5977			13		25	28			8	8	7	1	0	1	0	272	1	3	3	9	2	1	1	1	2	1	1	1	1
41	43	2025	36.7969			16		15	80			18	14	10	2	0	2	0	273	1	3	4	9	2	2	1	1	1	1	1	1	1
44	41	2850	26.3984		0.919922	12		37	65			13	13	10	4	2	2	0	274	1	3	4	9	2	2	1	1	1	1	1	1	1
42	47	5400	34.0938			3						2	2	2	1	0	1	0	275	1	3	3	9	2	1	1	1	2	1	1	1	1
30	35	1350	23.3984			16		32	62			10	10	10	2	2	0	0	276	1	2	4	9	2	2	1	1	1	1	1	1	1
44	41	3300	21.5			9		48	77			11	7	5	2	0	2	0	277	1	3	4	9	2	2	1	1	1	1	1	1	1
37	42	600	26.7969			3		0				2	2	2	1	0	1	0	278	1	3	1	10	1	1	2	5	4	2	1	1	1
40	45	4350	24.3984			7		15	20			10	10	6	3	2	1	0	279	1	3	3	9	2	1	1	1	2	1	1	1	1
42	45	1750	31.5977		4.19922	21		59	44			20	15	12	6	1	5	0	280	1	2	4	9	2	2	1	1	1	1	1	1	1
38	38	4050	24.7969			2		78	54			1	1	1	1	1	0	0	281	1	3	2	12	1	2	1	1	1	1	1	1	1
44	49	4050	26.5		0.439941	5		59	56			3	3	3	1	0	1	0	282	1	3	2	10	1	2	1	1	1	1	1	1	1
44	49	4950	26.5		0.439941	5		59	56			5	5	5	2	1	1	0	282	1	3	2	10	1	2	1	1	1	1	1	1	1
33	41	1600	24.2969		3.57959	20		36	55			23	19	15	6	6	0	0	283	1	2	2	8	2	2	1	1	1	1	1	1	1
39	39	5250	27.6992		1	9		34	59			4	4	3	3	2	1	0	284	1	3	4	9	2	2	1	1	1	1	1	1	1
41	45	4900	20		1.8999	7		13	38			7	4	4	1	1	0	0	285	1	3	3	9	2	1	1	1	2	1	1	1	1
38	36	3600	24.1992			8		14	43			10	8	7	4	1	3	0	286	1	3	3	9	2	1	1	1	2	1	1	1	1
46	51	5700	31.8984			2		44	49			4	3	3	1	0	1	0	287	1	3	2	10	1	2	1	1	1	1	1	1	1
39	34	1400	24.5977		3.2998	14		26	58			10	9	7	6	2	4	0	288	1	2	4	9	2	2	1	1	1	1	1	1	1
41	40	4950	32.5			6		71	59			7	6	5	5	0	5	2	289	1	3	4	9	2	2	1	1	1	1	1	1	1
39	42	3000	21.2969		0.799927	13		36	47			6	5	3	2	1	1	0	290	1	3	2	8	2	2	1	1	1	1	1	1	1
37	42	1850	20.1992		2	12		53	51			12	11	11	7	2	5	1	291	1	2	4	9	2	2	1	1	1	1	1	1	1
39	43	2700	32			10		55	52			4	3	2	1	0	1	0	292	1	3	4	9	2	2	1	1	1	1	1	1	1
29	32	1800	23			17		56	34			13	11	11	4	4	0	0	293	1	2	3	9	2	1	1	1	2	1	1	1	1
41	42	1625	28.0977			27		39	15			20	17	12	2	2	0	0	294	1	2	3	9	2	1	1	1	2	1	1	1	1
33	45	1600	25		3	17		28	50			11	8	6	2	2	0	0	295	1	2	4	9	2	2	1	1	1	1	1	1	1
36	45	2700	20.3984		0.569946	7		78	47			4	3	2	1	1	0	0	296	1	3	4	9	2	2	1	1	1	1	1	1	1
39	45	1800	28.8984			19		38	53			16	13	11	8	6	2	0	297	1	2	4	9	2	2	1	1	1	1	1	1	1
39	37	3600	26.5			4		76	49			3	2	2	2	0	2	0	298	1	3	2	10	1	2	1	1	1	1	1	1	1
39	37	6200	26.5			4		76	49			5	5	4	3	0	3	0	298	1	3	2	10	1	2	1	1	1	1	1	1	1
43	47	4050	47.5			13		78	64			8	5	3	1	0	1	0	299	1	3	4	9	2	2	1	1	1	1	1	1	1
34	40	3525	20.1992			10		58	74			6	4	3	2	1	1	0	300	1	3	4	9	2	2	1	1	1	1	1	1	1
40	41	5400	27.5977		0.509888	7		91	48			11	11	10	3	1	2	0	301	1	3	4	9	2	2	1	1	1	1	1	1	1
42	46	3300	27.2969		1.25977	4		40	37			5	4	2	1	1	0	0	302	1	3	1	6	2	1	1	1	2	1	1	1	1
42	46	3300	27.2969		1.25977	4		40	37			8	8	7	1	0	1	0	303	1	3	1	6	2	1	1	1	2	1	1	1	1
42	46	3600	27.2969		1.25977	4		40	37			4	4	4	1	0	1	0	303	1	3	1	6	2	1	1	1	2	1	1	1	1
42	45	4500	20.1992			6		7	57			5	5	5	2	1	1	0	304	1	3	3	9	2	1	1	1	2	1	1	1	1
37	41	4500	37.1953		1.59985	5		169	51			7	6	6	3	2	1	0	305	1	3	4	9	2	2	1	1	1	1	1	1	1
35	37	2700	26.5977		0.559937	11		25	60			8	6	6	4	1	3	2	306	1	3	4	9	2	2	1	1	1	1	1	1	1
38	39	1025	21.5			20		78	85			20	18	16	10	6	4	0	307	1	2	4	9	2	2	1	1	1	1	1	1	1
42	47	4500	21			9						5	3	1	1	1	0	0	308	1	3	3	9	2	1	1	1	2	1	1	1	1
38	42	2150	26			16		30	19			15	13	13	8	2	6	0	309	1	2	1	15	2	1	1	1	2	1	1	1	1
38	42	3000	26			16		30	19			8	8	6	3	0	3	0	310	1	3	1	15	2	1	1	1	2	1	1	1	1
41	39	4050	23.3984		0.939941	8		47	64			6	5	2	1	0	1	0	311	1	3	4	9	2	2	1	1	1	1	1	1	1
41	50	1600	28.1992			22		12	58			21	19	17	2	1	1	0	312	1	2	3	9	2	1	1	1	2	1	1	1	1
44	40	2400	30.7969		5.67969	8		20	85			6	6	4	1	0	1	0	313	1	3	4	9	2	2	1	1	1	1	1	1	1
38	38	1200	22.8984			24		44	52			14	14	13	7	4	3	0	314	1	2	4	9	2	2	1	1	1	1	1	1	1
38	41	2300	31			18		97	20			25	19	13	3	2	1	1	315	1	3	3	9	2	1	1	1	2	1	1	1	1
37	36	1200	26.6992			19						13	9	9	6	3	3	0	316	1	2	3	9	2	1	1	1	2	1	1	1	1
35	36	8100	37.1953		0.449951	3		60	57			3	3	3	2	1	1	1	317	1	3	2	10	1	2	1	1	1	1	1	1	1
34	38	1750	23.3984			16		126	64			27	22	19	11	8	3	0	318	1	2	4	9	2	2	1	1	1	1	1	1	1
38	42	1875	22		3	13		70	48			21	16	16	6	3	3	0	319	1	2	4	9	2	2	1	1	1	1	1	1	1
45	48	3750	23.0977		1.19995	7		50	66			3	3	2	2	0	2	0	320	1	3	4	9	2	2	1	1	1	1	1	1	1
35	38	3375	20.3984		0.429993	5		50	62			7	5	4	2	1	1	0	321	1	3	2	10	1	2	1	1	1	1	1	1	1
45	45	5850	29.7969	29.7969		5		46	63			7	4	3	1	0	1	0	322	1	3	2	10	1	2	1	1	1	1	1	1	1
39	41	1800	27.0977		2.73975	13		32	56			14	13	11	4	1	3	0	323	1	2	4	9	2	2	1	1	1	1	1	1	1
41	52	2100	24			10		12	58			9	9	5	2	1	1	0	324	1	2	3	9	2	1	1	1	2	1	1	1	1
41	52	5850	36.5938			6		72	53			5	5	4	2	0	2	1	325	1	3	4	9	2	2	1	1	1	1	1	1	1
40	42	2700	24.8984		1.8999	14		1	100			13	12	9	2	1	1	0	326	1	3	3	9	2	1	1	1	2	1	1	1	1
42	39	3600	29.3984			10		51	63			7	7	7	2	1	1	0	327	1	3	4	9	2	2	1	1	1	1	1	1	1
40	43	4500	24.6992		0.169983	5		69	48			3	2	1	1	0	1	0	328	1	3	2	10	1	2	1	1	1	1	1	1	1
40	45	2700	33.0938		1.19995	9		42	29			4	4	3	1	0	1	0	329	1	3	3	9	2	1	1	1	2	1	1	1	1
43	48	4050	31.7969			5						3	3	2	1	0	1	0	330	1	3	3	9	2	1	1	1	2	1	1	1	1
35	37	2000	36			20		70	59			17	12	10	1	0	1	1	331	1	2	2	6	2	2	1	1	1	1	1	1	1
42	37	4500	42.2969		1.19995	8		70	61			3	3	3	2	0	2	1	332	1	3	4	9	2	2	1	1	1	1	1	1	1
44	45	4875	23.0977		1.52979	6		79	49			4	4	3	1	0	1	0	333	1	3	2	8	2	2	1	1	1	1	1	1	1
40	33	4950	25.2969			6		45	53			5	4	4	3	2	1	1	334	1	3	2	16	2	2	1	1	1	1	1	1	1
34	36	1925	23.3984			15		15	40			12	12	7	3	2	1	0	335	1	2	4	9	2	2	1	1	1	1	1	1	1
38	42	5400	22			5		38	50			6	6	5	1	1	0	0	336	1	3	4	9	2	2	1	1	1	1	1	1	1
45	33	2925	24.7969		1.7998	10		26	85			12	10	7	1	0	1	0	337	1	3	4	9	2	2	1	1	1	1	1	1	1
41	35	3000	19.6992		1	4		1	14			2	2	2	2	0	2	0	338	1	3	1	10	1	1	1	1	2	1	1	1	1
40	43	6750	18.7969		1.5	4		125	58			1	1	1	1	1	0	0	339	1	3	2	10	1	2	1	1	1	1	1	1	1
41	35	2100	30.1992		1.3999	8		151	58			7	4	3	2	1	1	0	340	1	3	2	8	2	2	1	1	1	1	1	1	1
39	35	1400	23.5		3	18		28	64			17	12	8	6	3	3	0	341	1	2	4	9	2	2	1	1	1	1	1	1	1
42	46	2100	24.2969			14		54	49			7	6	6	1	1	0	0	342	1	2	4	9	2	2	1	1	1	1	1	1	1
41	48	1850	26.5			9		64	55			11	7	7	4	0	4	2	343	1	2	4	9	2	2	1	1	1	1	1	1	1
34	32	1725	21.0977			17		27	71			10	10	8	5	1	4	0	344	1	2	4	9	2	2	1	1	1	1	1	1	1
40	35	5100	21.2969		1.69995	8		44	60			5	5	4	3	1	2	0	345	1	3	4	9	2	2	1	1	1	1	1	1	1
43	42	3150	27.5		0.5	5		29	59			4	4	4	1	0	1	0	346	1	3	2	10	1	2	1	1	1	1	1	1	1
42	50	3250	24.6992		2.3999	12		36	42			12	12	8	3	1	2	0	347	1	3	4	9	2	2	1	1	1	1	1	1	1
34	51	1200	20.7969		6.19922	20		1	57			20	13	9	5	3	2	0	348	1	2	3	9	2	1	1	1	2	1	1	1	1
39	39	1575	23.6992			16		23	35			11	7	6	2	1	1	1	349	1	2	4	9	2	2	1	1	1	1	1	1	1
39	35	1125	20.0977		10.5996	42		72	54			15	14	11	6	4	2	0	350	1	2	2	6	2	2	1	1	1	1	1	1	1
40	45	4200	29.6992			12		286	66			13	12	12	5	2	3	0	351	1	3	2	15	2	2	1	1	1	1	1	1	1
40	45	2250	29.6992			12		286	66			14	12	11	5	1	4	0	352	1	3	2	15	2	2	1	1	1	1	1	1	1
40	45	4650	29.6992			12		286	66			11	10	10	3	0	3	0	353	1	3	2	15	2	2	1	1	1	1	1	1	1
40	45	3300	29.6992			12		286	66			11	11	10	3	0	3	0	353	1	3	2	15	2	2	1	1	1	1	1	1	1
40	45	3300	29.6992			12		286	66			8	7	5	4	0	4	1	353	1	3	2	15	2	2	1	1	1	1	1	1	1
36	39	2900	30.2969			9		123	62			14	12	12	2	0	2	1	354	1	3	4	9	2	2	1	1	1	1	1	1	1
34	36	6300	30.3984			4		66	67			7	5	4	2	2	0	0	355	1	3	2	13	1	2	1	1	1	1	1	1	1
40	45	2250	26			4		56	60			2	2	1	1	0	1	0	356	1	3	2	10	1	2	1	1	1	1	1	1	1
40	45	1050	26			4		56	60			3	3	2	1	1	0	0	356	1	3	2	10	1	2	1	1	1	1	1	1	1
36	36	1800	30		3	9		12	82			11	8	4	1	1	0	0	357	1	2	3	9	2	1	1	1	2	1	1	1	1
38	39	4800	27		0.549927	7		0				10	7	3	1	0	1	0	358	1	3	3	9	2	1	3	5	4	3	1	1	1
37	39	1975	31.0977			16		80	61			10	7	5	3	1	2	0	359	1	2	2	6	2	2	1	1	1	1	1	1	1
37	37	1600	24.2969			6		24	29			4	3	3	1	1	0	0	360	1	2	1	12	1	2	1	1	1	1	1	1	1
44	45	3750	23.5			5		1	50			5	3	2	1	0	1	0	361	1	3	3	9	2	1	1	1	2	1	1	1	1
28	32	1475	20.2969			47		1	30			20	19	13	8	3	5	2	362	1	2	1	6	2	1	1	1	2	1	1	1	1
42	69	1825	34.1953			12		95	48			9	7	5	4	1	3	0	363	1	2	4	9	2	2	1	1	1	1	1	1	1
41	30	5400	29.8984		1.69995	8						12	10	8	3	0	3	0	364	1	3	3	9	2	1	1	1	2	1	1	1	1
41	30	4050	29.8984		1.69995	8						11	9	4	1	0	1	0	364	1	3	3	9	2	1	1	1	2	1	1	1	1
41	30	4500	29.8984		1.69995	8						12	12	9	1	0	1	0	364	1	3	3	9	2	1	1	1	2	1	1	1	1
44	47	2100	39.0938			5		48	48			2	2	2	1	1	0	0	365	1	3	2	10	1	2	1	1	1	1	1	1	1
38	44	3200	30.5			10		68	46			13	12	6	4	3	1	0	366	1	3	4	9	2	2	1	1	1	1	1	1	1
36	39	3000	22.6992			10		11	64			20	12	10	6	3	3	2	367	1	3	3	9	2	1	1	1	2	1	1	1	1
42	45	2100	29.5		6.69922			13	31			5	4	4	4	1	3	0	368	1	3	1	6	2	1	1	1	2	1	1	1	1
34	36	3375	24		1	5		49	48			4	3	2	2	0	1	1	369	1	3	2	10	1	2	1	1	1	1	1	1	1
34	36	4950	24		1	5		49	48			3	3	3	2	1	0	0	369	1	3	2	10	1	2	1	1	1	1	1	1	1
36	39	1800	21.6992			15		10	2			20	12	11	3	1	2	1	370	1	3	3	9	2	1	1	1	2	1	1	1	1
43	38	1400	24			10		54	50			8	7	4	1	0	1	0	371	1	3	4	9	2	2	1	1	1	1	1	1	1
44	51	6000	29.2969		0.899902	5		34	62			8	8	6	1	1	0	0	372	1	3	2	10	1	2	1	1	1	1	1	1	1
44	51	5400	29.2969		0.899902	5		34	62			7	7	6	2	0	2	0	373	1	3	4	9	2	2	1	1	1	1	1	1	1
41	46	3000	24.5		2.5	8		2	22			6	5	1	1	0	1	0	374	1	3	3	9	2	1	1	1	2	1	1	1	1
41	55	3600	26.0977		1.59985	5		101	68			3	3	2	1	0	1	0	375	1	3	4	9	2	2	1	1	1	1	1	1	1
41	40	3000	39.5		3.2998	10		7	57			6	5	2	2	1	1	0	376	1	3	3	9	2	1	1	1	2	1	1	1	1
42	41	3600	20.1992			7		72	43			6	6	6	4	1	3	0	377	1	3	2	8	2	2	1	1	1	1	1	1	1
38	37	3300	24.2969			10		40	45			7	3	3	1	1	0	0	378	1	3	4	9	2	2	1	1	1	1	1	1	1
37	44	875	26.5977			35		42	64			25	19	12	3	1	2	0	379	1	2	2	6	2	2	1	1	1	1	1	1	1
40	40	2750	38		1.69995	14		15	53			11	9	7	2	1	1	0	380	1	3	4	9	2	2	1	1	1	1	1	1	1
33	34	1400	25.5977			17		60	51			6	5	5	3	3	0	0	381	1	2	4	9	2	2	1	1	1	1	1	1	1
33	38	1950	28.8984			16		39	51			18	15	11	0	0	0	0	382	1	2	4	9	2	2	1	1	1	1	1	1	1
41	42	2700	22		0.0199966	4		33	69			1	1	0	0	0	0	0	383	1	3	2	10	2	2	1	1	1	1	1	1	1
41	42	3300	22		0.0199966	4		39	67			3	0	0	0	0	0	0	383	1	3	2	10	1	2	1	1	1	1	1	1	1
43	44	4050	22		0.0199966	4		53	68			1	0	0	0	0	0	0	383	1	3	2	10	1	2	1	1	1	1	1	1	1
41	42	3600	22		0.0199966	3		48	58			3	2	1	0	0	0	0	383	1	3	2	10	1	2	1	1	1	1	1	1	1
42	40	2400	18.5977		1.19995	5		63	37			2	2	1	0	0	0	0	384	1	3	2	10	1	2	1	1	1	1	1	1	1
40	43	2400	25.2969			5		2	26			4	4	2	0	0	0	0	385	1	3	1	10	1	1	1	1	2	1	1	1	1
41	42	4500	22.7969		0.289978	2		35	48			2	1	1	0	0	0	0	386	1	3	2	10	1	2	1	1	1	1	1	1	1
43	48	3600	27.6992			6		78	55			8	8	6	0	0	0	0	387	1	3	4	9	2	2	1	1	1	1	1	1	1
42	42	4500	26.6992			2		72	80			1	1	0	0	0	0	0	388	1	3	2	10	1	2	1	1	1	1	1	1	1
39	42	4125	37.5		1.00977	11		31	54			10	10	7	0	0	0	0	389	1	3	4	9	2	2	1	1	1	1	1	1	1
40	43	4650	37.5		1.00977	7		40	58			7	6	3	0	0	0	0	389	1	3	4	9	2	2	1	1	1	1	1	1	1
43	46	2400	26.8984			14		173	60			6	6	4	0	0	0	0	390	1	3	4	9	2	2	1	1	1	1	1	1	1
39	54	4050	27.7969		0.399963	4		36	91			3	3	0	0	0	0	0	391	1	3	2	10	1	2	1	1	1	1	1	1	1
39	54	4050	27.7969		0.399963	3		36	91			2	0	0	0	0	0	0	391	1	3	2	10	1	2	1	1	1	1	1	1	1
43	55	2100	30.5			3		77	46			1	1	0	0	0	0	0	392	1	3	2	10	1	2	1	1	1	1	1	1	1
43	55	900	30.5			4		77	46			1	0	0	0	0	0	0	393	1	2	2	10	1	2	1	1	1	1	1	1	1
38	36	4050	30.5		0.349976	4		16	62			3	2	0	0	0	0	0	394	1	3	2	10	1	2	1	1	1	1	1	1	1
40	42	4800	34.7969		1.12988	9		32	59			7	6	2	0	0	0	0	395	1	3	4	9	2	2	1	1	1	1	1	1	1
41	41	1800	20.1992			6		5	100			2	2	0	0	0	0	0	396	1	3	3	9	2	1	1	1	2	1	1	1	1
39	39	2700	20.1992			4		5	100			2	2	2	0	0	0	0	396	1	3	1	10	1	1	1	1	2	1	1	1	1
43	52	4500	33.3984		0.0599976	3		66	35			1	1	0	0	0	0	0	397	1	3	2	10	1	2	1	1	1	1	1	1	1
41	40	4950	34.3984		0.259949	2		1	25			1	1	0	0	0	0	0	398	1	3	1	10	1	1	1	1	2	1	1	1	1
45	43	3300	25		0.899902	3		38	79			6	5	4	0	0	0	0	399	1	3	2	10	1	2	1	1	1	1	1	1	1
40	34	4950	20.1992		1	4		63	54			3	3	2	0	0	0	0	400	1	3	2	10	1	2	1	1	1	1	1	1	1
37	37	900	21			1		103	61			1	1	1	0	0	0	0	401	1	2	2	10	1	2	1	1	1	1	1	1	1
42	39	1050	24.2969		0.449951	4		10	50			1	1	1	0	0	0	0	402	1	4	1	10	1	1	1	1	2	1	1	1	1
40	45	4200	23.1992		0.709961	5		24	67			4	1	0	0	0	0	0	403	1	3	2	10	1	2	1	1	1	1	1	1	1
40	45	1800	23.1992		0.709961	5		24	67			3	0	0	0	0	0	0	403	1	3	2	10	1	2	1	1	1	1	1	1	1
42	37	6000	19.0977		0.48999	2		35	66			1	1	0	0	0	0	0	404	1	3	2	10	1	2	1	1	1	1	1	1	1
38	48	2850	29			7		1	39			9	7	5	0	0	0	0	405	1	3	3	9	2	1	1	1	2	1	1	1	1
38	40	3375	24.2969		1.09985	7		73	47			3	3	1	0	0	0	0	406	1	3	4	9	2	2	1	1	1	1	1	1	1
38	40	2700	24.2969		1.09985	5		54	38			5	5	5	0	0	0	0	406	1	3	4	9	2	2	1	1	1	1	1	1	1
45	50	4950	32			3		1	14			6	3	0	0	0	0	0	407	1	3	1	10	1	1	1	1	1	1	1	1	1
43	37	3000	20.5977			4		47	85			3	3	0	0	0	0	0	408	1	3	2	10	1	2	1	1	1	1	1	1	1
42	36	3300	20.5977			6		47	85			2	2	1	0	0	0	0	408	1	3	4	9	2	2	1	1	1	1	1	1	1
44	39	4000	24.3984		0.659912	2		27	48			4	3	1	0	0	0	0	409	1	3	2	10	2	2	1	1	1	1	1	1	1
40	40	5400	27.8984			5		29	62			1	1	0	0	0	0	0	410	1	2	4	9	2	2	1	1	1	1	1	1	1
43	56	7200	39.8984		0.269958	6		176	43			2	2	2	0	0	0	0	411	1	3	2	10	1	2	1	1	1	1	1	1	1
43	47	1800	22.7969			3		73	47			1	1	1	0	0	0	0	412	1	3	2	10	1	2	1	1	1	1	1	1	1
38	41	3300	35.6953			16		0				6	6	1	0	0	0	0	413	1	2	3	9	2	1	2	5	4	2	2	1	1
38	41	3600	35.6953			12		0				10	8	2	0	0	0	0	413	1	3	3	9	2	1	2	5	4	2	1	1	1
40	54	5100	20.1992		0.25	6		50	158			2	2	1	0	0	0	0	414	1	3	2	10	1	2	1	1	1	1	1	1	1
42	56	1800	20			7		16	74			4	2	2	0	0	0	0	415	1	2	4	9	2	2	1	1	1	1	1	1	1
38	46	3600	26.5			9		19	69			4	3	2	0	0	0	0	416	1	3	4	9	2	2	1	1	1	1	1	1	1
40	31	2100	27.0977		0.559937	2		32	44			1	1	0	0	0	0	0	417	1	3	2	10	1	2	1	1	1	1	1	1	1
37	39	3000	29.6992		1.69995	7		54	31			7	6	5	0	0	0	0	418	1	3	3	9	2	1	1	1	1	1	1	1	1
39	39	5400	27.7969		0.0199966	2		1	50			1	1	1	0	0	0	0	419	1	3	1	10	1	1	1	1	2	1	1	1	1
38	37	4125	21.2969			4		28	65			6	5	4	0	0	0	0	420	1	3	2	10	1	2	1	1	1	1	1	1	1
42	44	3900	20			3		10	60			6	6	3	0	0	0	0	421	1	3	1	10	1	1	1	1	2	1	1	1	1
44	41	1800	21.7969		0.849976	5		38	35			2	1	1	0	0	0	0	422	1	3	2	10	1	2	1	1	1	1	1	1	1
42	40	5400	32			5		36	61			7	6	4	0	0	0	0	423	1	3	4	9	2	2	1	1	1	1	1	1	1
41	37	900	25.6992			3		133	63			1	0	0	0	0	0	0	424	1	4	2	10	1	2	1	1	1	1	1	1	1
44	53	3600	25.6992		1.0498	6		1	28			6	3	1	0	0	0	0	425	1	2	3	9	2	1	1	1	2	1	1	1	1
44	53	4050	25.6992		1.0498	6		5	42			6	4	2	0	0	0	0	425	1	3	3	9	2	1	1	1	2	1	1	1	1
39	49	8100	23		0.179993	3		149	58			1	1	1	0	0	0	0	426	1	3	2	10	1	2	1	1	1	1	1	1	1
45	32	6750	25.6992		0.869995	5		56	48			1	1	1	0	0	0	0	427	1	3	2	10	1	2	1	1	1	1	1	1	1
39	36	2700	22.7969		0.289978	6		50	64			4	4	3	0	0	0	0	428	1	3	2	10	1	2	1	1	1	1	1	1	1
43	49	3000	29.7969			17		87	27			16	10	8	0	0	0	0	429	1	3	2	6	2	2	1	1	1	1	1	1	1
41	41	750	26			2		38	50			1	0	0	0	0	0	0	430	1	2	2	10	1	2	1	1	1	1	1	1	1
41	46	4950	29			5		37	70			5	5	5	0	0	0	0	431	1	3	4	9	2	2	1	1	1	1	1	1	1
45	56	4500	20.8984		0.23999	6		157	48			2	2	2	0	0	0	0	432	1	2	2	10	1	2	1	1	1	1	1	1	1
41	46	4500	22.5977		0.509888	3		13	54			2	2	0	0	0	0	0	433	1	3	2	10	1	2	1	1	1	1	1	1	1
40	39	3375	26.7969			6		41	44			3	2	0	0	0	0	0	434	1	2	4	9	2	2	1	1	1	1	1	1	1
39	44	2400	25.5977		0.379944	8		9	44			2	1	1	0	0	0	0	435	1	4	1	10	1	1	1	1	2	1	1	1	1
43	51	1800	26			2		1	63			2	1	0	0	0	0	0	436	1	4	1	10	1	1	1	1	2	1	2	1	1
39	50	4800	25.6992			4		17	59			4	4	3	0	0	0	0	437	1	3	2	10	1	2	1	1	1	1	1	1	1
40	44	2100	24.5			16		56	52			5	3	0	0	0	0	0	438	1	3	2	6	2	2	1	1	1	1	1	1	1
38	46	2700	29.6992			4		70	65			1	1	1	0	0	0	0	439	1	3	2	10	1	2	1	1	1	1	1	1	1
38	44	2250	27.6992			26		30	63			10	9	2	0	0	0	0	440	1	3	4	9	2	2	1	1	1	1	1	1	1
39	45	2100	27.6992			15		28	63			10	7	0	0	0	0	0	440	1	3	4	9	2	2	1	1	1	1	1	1	1
40	46	2250	27.6992			15		28	63			19	12	1	0	0	0	0	440	1	3	4	9	2	2	1	1	1	1	1	1	1
39	44	600	20.1992		0.189972	3		102	4			1	1	0	0	0	0	0	441	1	2	1	10	1	1	1	1	1	1	1	1	1
39	44	750	20.1992		0.189972	3		102	4			3	3	2	0	0	0	0	441	1	2	1	10	1	1	1	1	2	1	1	1	1
39	39	4950	27			2		48	48			1	1	1	0	0	0	0	442	1	3	2	10	1	2	1	1	1	1	1	1	1
37	34	3000	19.7969		0.419983	5		0				4	4	0	0	0	0	0	443	1	3	1	10	1	1	3	5	4	2	1	1	1
32	34	3900	21.8984		0.369995	3		17	82			1	1	1	0	0	0	0	444	1	3	2	10	1	2	1	1	1	1	1	1	1
41	40	5400	20.2969		0.839966	3		36	64			3	3	2	0	0	0	0	445	1	3	2	10	1	2	1	1	1	1	1	1	1
42	52	3000	28.6992			8		84	49			2	1	1	0	0	0	0	446	1	3	4	9	2	2	1	1	1	1	1	1	1
42	52	4050	28.6992			4		84	49			4	2	2	0	0	0	0	446	1	3	2	10	1	2	1	1	1	1	1	1	1
40	36	4500	22.7969		0.149994	2		78	64			1	1	0	0	0	0	0	447	1	3	2	10	1	2	1	1	1	1	1	1	1
40	36	850	22.7969		0.149994	3		56	57			2	2	1	0	0	0	0	447	1	4	2	10	1	2	1	1	1	1	1	1	1
42	46	2625	28.8984			8		24	67			4	4	3	0	0	0	0	448	1	2	4	9	2	2	1	1	1	1	1	1	1
44	42	6300	21.3984		1.75977	8		76	67			6	6	3	0	0	0	0	449	1	2	4	9	2	2	1	1	1	1	1	1	1
45	43	3300	21.3984		1.75977	8		32	78			6	6	5	0	0	0	0	449	1	3	4	9	2	2	1	1	1	1	1	1	1
45	51	2700	28.2969			12		0				13	11	4	0	0	0	0	450	1	3	3	9	2	1	2	5	4	2	1	1	1
36	31	3300	20.6992			6		25	72			1	1	0	0	0	0	0	451	1	3	4	9	2	2	1	1	1	1	1	1	1
45	52	3600	26.6992		0.119995	4		132	59			1	1	1	0	0	0	0	452	1	3	2	10	1	2	1	1	1	1	1	1	1
42	46	4500	34			4		217	49			1	1	1	0	0	0	0	453	1	3	2	10	1	2	1	1	1	1	1	1	1
36	35	3600	23.8984		1.32983	7		27	59			5	3	1	0	0	0	0	454	1	3	4	9	2	2	1	1	1	1	1	1	1
37	41	3750	22.6992			3		0				3	2	1	0	0	0	0	455	1	3	1	10	1	1	2	5	4	2	1	1	1
43	52	4950	27.1992			3		45	2			3	1	1	0	0	0	0	456	1	3	2	10	1	2	1	1	1	1	1	1	1
43	43	5850	30			5		44	73			7	5	0	0	0	0	0	457	1	3	4	9	2	2	1	1	1	1	1	1	1
36	36	2250	22.0977		1.17993	10		96	65			7	5	0	0	0	0	0	458	1	3	2	8	2	2	1	1	1	1	1	1	1
37	35	4500	22.7969			4		58	60			4	1	0	0	0	0	0	459	1	3	2	10	1	2	1	1	1	1	1	1	1
44	36	4050	22.0977		0.5	2		36	61			1	1	0	0	0	0	0	460	1	3	2	10	1	2	1	1	1	1	1	1	1
43	39	3300	19.2969		0.0699921	5		32	46			4	2	0	0	0	0	0	461	1	3	2	10	1	2	1	1	1	1	1	1	1
43	39	2250	19.2969		0.0699921	2		32	46			1	1	1	0	0	0	0	461	1	3	2	10	1	2	1	1	1	1	1	1	1
45	44	2100	26.6992		0.73999	5		48	52			2	2	1	0	0	0	0	462	1	3	2	10	1	2	1	1	1	1	1	1	1
45	44	3600	26.6992		0.73999	5		32	50			2	1	0	0	0	0	0	462	1	3	2	10	1	2	1	1	1	1	1	1	1
45	44	4500	26.6992		0.73999	4		48	52			6	4	1	0	0	0	0	462	1	3	2	10	1	2	1	1	1	1	1	1	1
45	44	3600	26.6992		0.73999	4		32	50			3	2	1	0	0	0	0	462	1	3	2	10	1	2	1	1	1	1	1	1	1
46	45	4500	26.6992		0.73999	5		32	50			5	4	3	0	0	0	0	462	1	3	2	10	1	2	1	1	1	1	1	1	1
41	40	5850	31.8984			4		0				7	5	4	0	0	0	0	463	1	3	1	10	1	1	2	5	4	2	1	1	1
42	35	4050	23.5977			6		26	73			1	2	2	0	0	0	0	464	1	3	4	9	2	2	1	1	1	1	1	1	1
37	46	2400	20			6		1	50			4	4	2	0	0	0	0	465	1	3	3	9	2	1	1	1	2	1	1	1	1
40	40	1500	22.5			4		63	39			1	1	0	0	0	0	0	466	1	4	2	10	1	2	1	1	1	1	1	1	1
42	45	6750	35.2969			1		0				1	1	1	0	0	0	0	467	1	3	1	10	1	1	2	5	4	2	1	1	1
44	57	2700	26.5		0.649902	9		35	63			8	7	4	0	0	0	0	468	1	3	2	10	1	2	1	1	1	1	1	1	1
43	49	3000	22.8984		2.21973	8		37	70			6	5	4	0	0	0	0	469	1	3	4	9	2	2	1	1	1	1	1	1	1
41	40	3600	31.5		1.00977	6		53	55			5	5	4	0	0	0	0	470	1	3	4	9	2	2	1	1	1	1	1	1	1
46	49	5400	27.2969		0.799927	3		35	70			5	4	3	0	0	0	0	471	1	3	2	10	1	2	1	1	1	1	1	1	1
46	49	3600	27.2969		0.799927	4		35	70			6	5	4	0	0	0	0	471	1	3	2	10	1	2	1	1	1	1	1	1	1
33	35	3600	33.5			9		2	17			5	3	2	0	0	0	0	472	1	2	3	9	2	1	1	1	2	1	1	1	1
45	48	2700	22.7969		0.23999	4		35	60			3	3	2	0	0	0	0	473	1	3	2	10	1	2	1	1	1	1	1	1	1
40	45	4050	23.7969			3		27	67			2	2	0	0	0	0	0	474	1	3	2	10	1	2	1	1	1	1	1	1	1
40	45	5850	23.7969			2		27	67			2	0	0	0	0	0	0	474	1	3	2	10	1	2	1	1	1	1	1	1	1
44	48	3900	22.8984		0.599976	6		85	46			10	4	1	0	0	0	0	475	1	3	2	10	1	2	1	1	1	1	1	1	1
41	44	1050	23.8984		0.259949	1		32	57			1	1	1	0	0	0	0	476	1	4	2	10	1	2	1	1	1	1	1	1	1
41	44	1500	22.8984		0.23999	3		53	64			1	1	0	0	0	0	0	477	1	2	2	10	1	2	1	1	1	1	1	1	1
39	38	1875	25		7.3291	13		35	71			13	5	2	0	0	0	0	478	1	2	4	9	2	2	1	1	1	1	1	1	1
39	38	1200	25		7.3291	15		35	71			4	3	1	0	0	0	0	478	1	2	4	9	2	2	1	1	1	1	1	1	1
44	45	6750	24		0.619995	4		6	50			9	7	0	0	0	0	0	479	1	3	1	10	1	1	1	1	2	1	1	1	1
45	49	3150	23.5977			2		8	49			1	1	1	0	0	0	0	480	1	3	1	10	1	1	1	1	2	1	1	1	1
37	43	3600	25.3984			3		56	55			2	0	0	0	0	0	0	481	1	3	2	10	1	2	1	1	1	1	1	1	1
40	42	3975	37.7969		0.629883	18		34	64			2	0	0	0	0	0	0	482	1	3	4	9	2	2	1	1	1	1	1	1	1
40	42	4500	19.3984		0.0399933	2		77	45			1	1	0	0	0	0	0	483	1	3	2	10	1	2	1	1	1	1	1	1	1
37	33	1275	26			10		0				9	5	2	0	0	0	0	484	1	2	3	9	2	1	2	5	4	2	1	1	1
37	37	4500	32.7969		1.11987	7		49	61			5	4	1	0	0	0	0	485	1	3	2	8	2	2	1	1	1	1	1	1	1
38	38	4050	32.7969		1.11987	10		49	61			3	3	2	0	0	0	0	485	1	3	2	8	2	2	1	1	1	1	1	1	1
41	47	2100	22.5977			20		0				19	12	5	0	0	0	0	486	1	2	1	6	2	1	2	5	4	2	1	1	1
44	49	4050	164		0.419983	6		14	50			2	2	1	0	0	0	0	487	1	3	2	10	1	2	1	1	1	1	1	1	1
41	46	1950	26.7969			16		63	80			14	7	3	0	0	0	0	488	1	2	4	9	2	2	1	1	1	1	1	1	1
40	30	2850	22.0977		0.22998	3		50	52			1	1	0	0	0	0	0	489	1	3	2	10	1	2	1	1	1	1	1	1	1
44	37	2700	24.2969		1.19995	4		17	53			5	4	3	0	0	0	0	490	1	3	2	10	1	2	1	1	1	1	1	1	1
40	46	4050	28.5		1.42993	9		50	72			7	4	0	0	0	0	0	491	1	3	4	9	2	2	1	1	1	1	1	1	1
40	52	4500	26.8984		0.359985	6		2	18			3	3	0	0	0	0	0	492	1	3	1	10	1	1	2	5	4	2	1	1	1
42	52	4950	30.2969			6		26	53			4	2	0	0	0	0	0	493	1	3	4	9	2	2	1	1	1	1	1	1	1
42	52	5400	30.2969			5		22	36			5	2	0	0	0	0	0	493	1	3	4	9	2	2	1	1	1	1	1	1	1
46	43	4500	26.3984		0.919922	3		37	73			2	2	0	0	0	0	0	494	1	3	2	10	1	2	1	1	1	1	1	1	1
36	41	4500	26.7969		0.319946	4		1	12			2	1	0	0	0	0	0	495	1	3	1	10	1	1	1	1	2	1	1	1	1
45	46	5250	25		1.50977	5		30	36			3	2	2	0	0	0	0	496	1	3	4	9	2	2	1	1	1	1	1	1	1
44	52	1800	26.3984			15		2	34			14	13	6	0	0	0	0	497	1	2	1	6	2	1	2	5	4	2	1	1	1
42	43	5400	20.7969		0.23999	5		77	66			4	1	0	0	0	0	0	498	1	3	2	10	1	2	1	1	1	1	1	1	1
44	47	4950	27		0.529907	6		9	44			5	4	2	0	0	0	0	499	1	2	1	10	1	2	1	1	2	1	1	1	1
45	45	3150	21.3984			5		0				3	2	1	0	0	0	0	500	1	3	4	9	2	1	2	5	4	2	1	1	1
42	44	2700	22.7969			4		38	73			5	3	2	0	0	0	0	501	1	3	2	10	1	2	1	1	1	1	1	1	1
38	36	1500	26.2969			15		1	50			14	11	7	0	0	0	0	502	1	2	1	6	2	1	1	1	2	1	1	1	1
43	47	5400	21		0.819946	8		1	60			6	5	2	0	0	0	0	503	1	3	3	9	2	1	1	1	2	1	1	1	1
44	49	4050	25		0.719971	5		63	59			4	4	0	0	0	0	0	504	1	3	2	10	1	2	1	1	1	1	1	1	1
45	50	3900	25		0.719971	9		157	46			10	8	3	0	0	0	0	504	1	3	2	10	1	2	1	1	1	1	1	1	1
43	43	2700	22.5977		0.569946	8		12	83			2	2	0	0	0	0	0	505	1	3	1	10	1	1	1	1	2	1	1	1	1
40	47	4800	21.1992			2		0				3	2	0	0	0	0	0	506	1	3	1	10	1	1	2	5	4	2	1	1	1
39	46	2100	21.1992			4		0				2	2	1	0	0	0	0	506	1	3	1	10	1	1	2	5	4	2	1	1	1
45	45	2700	29.2969		1.48999	16		37	51			5	2	2	0	0	0	0	507	1	3	4	9	2	2	1	1	1	1	1	1	1
39	40	4950	23.3984		0.0999908	3		27	37			3	3	1	0	0	0	0	508	1	3	2	10	1	2	1	1	1	1	1	1	1
41	52	5400	36.5938		0.799927	4		28	57			6	0	0	0	0	0	0	509	1	3	2	10	1	2	1	1	1	1	1	1	1
40	45	4050	33.0938		1.18994	7		42	39			8	6	3	0	0	0	0	510	1	3	2	10	2	2	1	1	1	1	1	1	1
41	46	1650	42		1.15991	6		61	66			4	3	1	0	0	0	0	511	1	3	4	9	2	2	1	1	1	1	1	1	1
39	46	2250	23.3984		3.31982	13		39	46			12	0	0	0	0	0	0	512	1	2	4	9	2	2	1	1	1	1	1	1	1
35	47	2400	25.7969			7		0				7	5	5	0	0	0	0	513	1	3	3	9	2	1	1	5	4	2	2	1	1
41	40	3600	23.6992			4		0				2	1	1	0	0	0	0	514	1	3	1	10	1	1	3	5	4	3	1	1	1
38	40	4500	31.3984		0.169983	4		0				2	1	1	0	0	0	0	515	1	3	1	10	1	1	3	5	4	3	1	1	1
39	37	3000	18.3984			11		48	72			8	8	5	0	0	0	0	516	1	3	2	10	2	2	1	1	1	1	1	1	1
41	41	3675	30.7969		2.45996	13		33	37			7	6	3	0	0	0	0	517	1	3	4	9	2	2	1	1	1	1	1	1	1
42	47	4650	28			5		115	45			5	4	4	0	0	0	0	518	1	3	2	15	2	2	1	1	1	1	1	1	1
42	45	2700	23.3984		1.38989	11		60	48			4	3	3	0	0	0	0	519	1	3	4	9	2	2	1	1	1	1	1	1	1
38	40	3750	26.6992			1		76	56			1	1	0	0	0	0	0	520	1	2	2	10	1	2	1	1	1	1	1	1	1
43	49	3000	22.8984		2.21973	9		34	68			8	7	4	0	0	0	0	521	1	2	4	9	2	2	1	1	1	1	1	1	1
44	47	1800	39.0938			2		48	52			1	0	0	0	0	0	0	522	1	3	2	10	1	2	1	1	1	1	1	1	1
43	48	5850	22.0977		0.0599976	1		39	67			1	1	0	0	0	0	0	523	1	2	2	10	1	2	1	1	1	1	1	1	1
36	36	3750	25.3984			4		32	56			2	1	1	0	0	0	0	524	1	2	2	10	1	2	1	1	1	1	1	1	1
43	34	5400	26			2		20	45			1	1	0	0	0	0	0	525	1	3	2	10	1	2	1	1	1	1	1	1	1
43	38	1350	24		2.53955	20		54	57			10	9	5	0	0	0	0	526	1	2	4	9	2	2	1	1	1	1	1	1	1
44	51	5400	29.2969		0.889893	6		47	57			3	3	0	0	0	0	0	527	1	3	2	10	1	2	1	1	1	1	1	1	1
44	51	5175	29.2969		0.889893	4		51	71			4	4	1	0	0	0	0	527	1	3	2	10	1	2	1	1	1	1	1	1	1
39	44	3600	21		0.929932	8		15	46			6	2	1	0	0	0	0	528	1	3	4	9	2	2	1	1	1	1	1	1	1
41	39	3600	27.5977		0.0699921	4		19	58			2	2	1	0	0	0	0	529	1	3	2	10	1	2	1	1	1	1	1	1	1
42	42	3000	23.0977		0.459961	4		39	65			3	2	2	0	0	0	0	530	1	3	2	11	1	2	1	1	1	1	1	1	1
39	37	5400	26.6992		0.259949	5		51	53			1	1	1	0	0	0	0	531	1	3	2	10	1	2	1	1	1	1	1	1	1
38	43	3150	35.5			9		64	51			4	2	2	0	0	0	0	532	1	3	4	9	2	2	1	1	1	1	1	1	1
43	41	4500	30.7969			7		20	40			6	3	3	0	0	0	0	533	1	3	2	10	2	2	1	1	1	1	1	1	1
42	45	4950	30.6992			2		94	87			1	1	0	0	0	0	0	534	1	3	2	10	1	2	1	1	1	1	1	1	1
46	39	3000	25.6992		0.199982	6		61	48			2	1	0	0	0	0	0	535	1	3	2	10	1	2	1	1	1	1	1	1	1
